# Supplementary material for: Mitochondrial uncouplers inhibit clathrin-mediated endocytosis largely through cytoplasmic acidification
Source: Nat Commun. 2016 Jun 8;7:11710. doi: 10.1038/ncomms11710 (PMC4899852; doi:10.1038/ncomms11710)
Supplement: Supplementary Data 1 — Published work using TyrA23 [file ncomms11710-s2.xlsx]

## Sheet: TyrA23
Supplementary Data 1. Published work using TyrA23
A, In the non plant field
Topic	Authors	Year	Title	Journal/Book	Volume	Pages
Kinase inhibitor	Posner, Israel; Gazit, Aviv; Gilon, Chaim; Levitzki, Alexander	1989	Tyrphostins inhibit the epidermal growth factor receptor-mediated breakdown of phosphoinositides	FEBS Letters	257	287-291
Kinase inhibitor	Rupp, Randall G.	1990	Large-scale animal cell culture: a biological perspective	Large-Scale Mammalian Cell Culture Technology	10	71
Kinase inhibitor	Klemcke, H. G.; Pond, W. G.	1991	Porcine Adrenal Adrenocorticotropic Hormone Receptors - Characterization, Changes during Neonatal Development, and Response to a Stressor	Endocrinology	128	2476-2488
Kinase inhibitor	Lord, Kenneth A.; Abdollahi, Abbas; Thomas, Sheila M.; DeMarco, Michael; Brugge, Joan S.; Hoffman-Liebermann, Barbara; Liebermann, Dan A.	1991	Leukemia inhibitory factor and interleukin-6 trigger the same immediate early response, including tyrosine phosphorylation, upon induction of myeloid leukemia differentiation	Molecular and Cellular Biology	11	4371-4379
Kinase inhibitor	Thiel, C.; Weber, K.; Gerke, V.	1991	Characterization of a Discontinuous Epitope on Annexin-Ii by Site-Directed Mutagenesis	FEBS Letters	285	59-62
Kinase inhibitor	Garattini, Silvio	1992	Pharmacology of second messengers: A critical appraisal	Drug Metabolism Reviews	24	125-194
Kinase inhibitor	Jones, R. E.; Heimbrook, D. C.; Huber, H. E.; Wegrzyn, R. J.; Rotberg, N. S.; Stauffer, K. J.; Lumma, P. K.; Garsky, V. M.; Oliff, A.	1992	Specific N-Methylations of Hpv-16 E7 Peptides Alter Binding to the Retinoblastoma Suppressor Protein	Journal of Biological Chemistry	267	908-912
Kinase inhibitor	Kawakami, Toshiaki; Inagaki, Naoki; Takei, Masao; Fukamachi, Hiromi; Coggeshall, K. Mark; Ishizaka, Kimishige; Ishizaka, Teruko	1992	Tyrosine phosphorylation is required for mast cell activation by Fc epsilon RI cross-linking	Journal of Immunology	148	3513-3519
Kinase inhibitor	Boulat, B.; Bodenhausen, G.	1993	Measurement of Proton Relaxation Rates in Proteins	Journal of Biomolecular NMR	3	335-348
Kinase inhibitor	Moreno, M. J.; Prieto, M.	1993	Interaction of the Peptide-Hormone Adrenocorticotropin, Acth(1-24), with a Membrane Model System - a Fluorescence Study	Photochemistry and Photobiology	57	431-437
Kinase inhibitor	Polanowska-Grabowska, R.; Geanacopoulos, M.; Gear, A. R. L.	1993	Platelet adhesion to collagen via the α2β1 integrin under arterial flow conditions causes rapid tyrosine phosphorylation of pp125FAK	Biochemical Journal	296	543-547
Kinase inhibitor	Ryu, K.; Koide, Y.; Yamashita, Y.; Yoshida, T. O.	1993	Inhibition of tyrosine phosphorylation prevents IFN-gamma-induced HLA-DR molecule expression	Journal of Immunology	150	1253-1262
Kinase inhibitor	White, John R.	1993	The role of protein kinases in mast cell and basophil function	Protein Kinases in Blood Cell Function		159-206
Kinase inhibitor	Zachow, Robert J.; Terranova, Paul F.	1993	Involvement of protein kinase C and protein tyrosine kinase pathways in tumor necrosis factor-α-induced clustering of ovarian theca-interstitial cells	Molecular and Cellular Endocrinology	97	37-49
Kinase inhibitor	Ali, Ambereen; Ford-Hutchinson, Anthony W.; Nicholson, Donald W.	1994	Activation of protein kinase C down-regulates leukotriene C4 synthase activity and attenuates cysteinyl leukotriene production in an eosinophilic substrain of HL-60 cells	Journal of Immunology	153	776-788
Kinase inhibitor	Green, Jacob; Schotland, Sandra; Sella, Zvi; Kleeman, Charles R.	1994	Interleukin-6 attenuates agonist-mediated calcium mobilization in murine osteoblastic cells	Journal of Clinical Investigation	93	2340
Kinase inhibitor	L Bailey, Janice; T Storey, Bayard	1994	Calcium influx into mouse spermatozoa activated by solubilized mouse zona pellucida, monitored with the calcium fluorescent indicator, fluo-3. inhibition of the influx by three inhibitors of the zona pellucida induced acrosome reaction: Tyrphostin A48, pertussis toxin, and 3-quinuclidinyl benzilate	Molecular reproduction and development	39	297-308
Kinase inhibitor	Rodríguez-Liñares, Belén; Watson, Steve P.	1994	Phosphorylation of JAK2 in thrombin-stimulated human platelets	FEBS Letters	352	335-338
Kinase inhibitor	Baldari, Cosima T.; Milia, Elisabetta; di Somma, M. Maddalena; Baldoni, Fabiana; Valitutti, Salvatore; Telford, John L.	1995	Distinct signaling properties identify functionally different CD4 epitopes	European Journal of Immunology	25	1843-1850
Kinase inhibitor	Gonzalez De La Fuente, Patrick; Savineau, Jean-Pierre; Marthan, Roger	1995	Control of pulmonary vascular smooth muscle tone by sarcoplasmic reticulum ca 2+ pump blockers: thapsigargin and cyclopiazonic acid	Pflügers Archiv-European Journal of Physiology	429	617-624
Kinase inhibitor	LaVoie, Holly A.; Witorsch, Raphael J.	1995	Investigation of intracellular signals mediating the anti-apoptotic action of prolactin in Nb2 lymphoma cells	Experimental Biology and Medicine	209	257-269
Kinase inhibitor	Lazaro, Iciar; Palacios, Carmen; Gonzales, M.; Gonzalezporque, Pedro	1995	Inhibition of human spleen protein tyrosine kinases by phenolic compounds	Analytical Biochemistry	225	180-183
Kinase inhibitor	Maeda, Hiroyuki; Inazu, Tetsuya; Nagai, Katsuya; Maruyama, Shingo; Nakagawara, Gizou; Yamamura, Hirohei	1995	Possible involvement of protein-tyrosine kinases such as p72syk in the disc-sphere change response of porcine platelets	Journal of Biochemistry	117	1201-1208
Kinase inhibitor	Miyamoto, Shingo; Teramoto, Hidemi; Coso, Omar A.; Gutkind, J. Silvio; Burbelo, Peter D.; Akiyama, Steven K.; Yamada, Kenneth M.	1995	Integrin function: molecular hierarchies of cytoskeletal and signaling molecules	Journal of Cell Biology	131	791-805
Kinase inhibitor	Negrescu, E. V.; Dequintana, K. L.; Siess, W.	1995	Platelet Shape Change Induced by Thrombin Receptor Activation - Rapid Stimulation of Tyrosine Phosphorylation of Novel Protein Substrates through an Integrin-Independent and Ca2+-Independent Mechanism	Journal of Biological Chemistry	270	1057-1061
Kinase inhibitor	Rijken, P. J.; Post, S. M.; Hage, W. J.; en Henegouwen, P. M. P. van Bergen; Verkleij, A. J.; Boonstra, J.	1995	Actin polymerization localizes to the activated epidermal growth factor receptor in the plasma membrane, independent of the cytosolic free calcium transient	Experimental Cell Research	218	223-232
Kinase inhibitor	Toma, Catalin; Jensen, Peter E.; Prieto, Dolores; Hughes, Alun; Mulvany, Michael J.; Aalkj\a er, Christian	1995	Effects of tyrosine kinase inhibitors on the contractility of rat mesenteric resistance arteries	British Journal of Pharmacology	114	1266-1272
Kinase inhibitor	Vanderkaay, Jeroen; Vanhaastert, P. J.	1995	Desalting inositolpolyphosphates by dialysis	Analytical Biochemistry	225	183-185
Kinase inhibitor	Broberg, Arsi; Heino, Jyrki	1996	Integrin α2β1-dependent contraction of floating collagen gels and induction of collagenase are inhibited by tyrosine kinase inhibitors	Experimental Cell Research	228	29-35
Kinase inhibitor	Cantoni, Orazio; Boscoboinik, Daniel; Fiorani, Mara; Stäuble, Barbara; Azzi, Angelo	1996	The phosphorylation state of MAP-kinases modulates the cytotoxic response of smooth muscle cells to hydrogen peroxide	FEBS Letters	389	285-288
Kinase inhibitor	Cox, Michael E.; Ely, Constance M.; Catling, Andrew D.; Weber, Michael J.; Parsons, Sarah J.	1996	Tyrosine Kinases Are Required for Catecholamine Secretion and Mitogen-Activated Protein Kinase Activation in Bovine Adrenal Chromaffin Cells	Journal of Neurochemistry	66	1103-1112
Kinase inhibitor	Holowka, David; Baird, Barbara	1996	Antigen-mediated IgE receptor aggregation and signaling: a window on cell surface structure and dynamics	Annual Review of Biophysics and Biomolecular Structure	25	79-112
Kinase inhibitor	Illek, B.; Fischer, H.; Machen, T. E.	1996	Alternate stimulation of apical CFTR by genistein in epithelia	American Journal of Physiology-Cell Physiology	270	C265-C275
Kinase inhibitor	Losche, Wolfgang; Schror, Karsten; Spangenberg, Peter; Heptinstall, Stan; Herz-Kreislauf eV, Forschungsgruppe; Winthrop, Sanofi	1996	Conference on Platelets ‘Platelet Activation in Vascular Disease: Detection, Clinical Significance and Treatment’, 12-15 May 1996, Augustiner-Kloster, Erfurt, Germany	Platelets	7	75-105
Kinase inhibitor	Luconi, Michaela; Krausz, Csilla; Forti, Gianni; Baldi, Elisabetta	1996	Extracellular calcium negatively modulates tyrosine phosphorylation and tyrosine kinase activity during capacitation of human spermatozoa	Biology of Reproduction	55	207-216
Kinase inhibitor	Marhaba, Rachid; Mary, Florence; Pelassy, Claudette; Stanescu, Alexandru Teodor; Aussel, Claude; Breittmayer, Jean-Philippe	1996	Tyrphostin A9 inhibits calcium release-dependent phosphorylations and calcium entry via calcium release-activated channel in Jurkat T cells	Journal of Immunology	157	1468-1473
Kinase inhibitor	Pennington, M. W.; Mahnir, V. M.; Khaytin, I.; Zaydenberg, I.; Byrnes, M. E.; Kem, W. R.	1996	An essential binding surface for ShK toxin interaction with rat brain potassium channels	Biochemistry	35	16407-16411
Kinase inhibitor	Rho, M. C.; Park, Y. H.; Sasaki, S.; Ishibashi, M.; Kondo, K.; Kobayashi, J.; Ohizumi, Y.	1996	The mode of rabbit platelet shape change and aggregation induced by theonezolide-A, a novel polyketide macrolide, isolated from the Okinawan marine sponge Theonella sp	Canadian Journal of Physiology and Pharmacology	74	193-199
Kinase inhibitor	Bobrowski, K.; Holcman, J.; Poznanski, J.; Wierzchowski, K. L.	1997	Pulse radiolysis studies of intramolecular electron transfer in model peptides and proteins .7. Trp->TyrO radical transformation in hen egg-white lysozyme - Effects of pH, temperature, Trp62 oxidation and inhibitor binding	Biophysical Chemistry	63	153-166
Kinase inhibitor	Entschladen, Frank; Niggemann, Bernd; Zänker, K. S.; Friedl, Peter	1997	Differential requirement of protein tyrosine kinases and protein kinase C in the regulation of T cell locomotion in three-dimensional collagen matrices	Journal of Immunology	159	3203-3210
Kinase inhibitor	Hemmings, Hugh C.	1997	Protein kinase and phosphatase inhibitors	Neuromethods	30	121-218
Kinase inhibitor	Ito, Yuzuru; Nakashima, Shigeru; Kanoh, Hiroyuki; Nozawa, Yoshinori	1997	Implication of Ca2+-Dependent Protein Tyrosine Phosphorylation in Carbachol-Induced Phospholipase D Activation in Rat Pheochromocytoma PC12 Cells	Journal of Neurochemistry	68	419-425
Kinase inhibitor	Liu, Yuanbin; Schubert, David	1997	Cytotoxic Amyloid Peptides Inhibit Cellular 3-(4, 5-Dimethylthiazol-2-yl)-2, 5-Diphenyltetrazolium Bromide (MTT) Reduction by Enhancing MTT Formazan Exocytosis	Journal of Neurochemistry	69	2285-2293
Kinase inhibitor	Marhaba, Rachid; Dumaurier, Marie-Jeanne; Pelassy, Claudette; Batoz, Michelle; Peyron, Jean Francois; Breittmayer, Jean-Philippe; Aussel, Claude	1997	The protein tyrosine kinase p56lck regulates the serine-base exchange activity in Jurkat T cells	FEBS Letters	405	163-166
Kinase inhibitor	Ohanian, Jacqueline; Ohanian, Vasken; Shaw, Linda; Bruce, Christopher; Heagerty, Anthony M.	1997	Involvement of tyrosine phosphorylation in endothelin-1-induced calcium-sensitization in rat small mesenteric arteries	British Journal of Pharmacology	120	653-661
Kinase inhibitor	Patel, M. K.; Lymn, J. S.; Clunn, G. F.; Hughes, A. D.	1997	Thrombospondin-1 is a potent mitogen and chemoattractant for human vascular smooth muscle cells	Arteriosclerosis, Thrombosis and Vascular Biology	17	2107-2114
Kinase inhibitor	Touyz, Rhian M.; Schiffrin, Ernesto L.	1997	Growth factors mediate intracellular signaling in vascular smooth muscle cells through protein kinase C–linked pathways	Hypertension	30	1440-1447
Kinase inhibitor	Armstrong, Douglas L.; Howard, Jogayle	1998	Regulation of sperm function by protein tyrosine phosphorylation in diverse wild feud species	Journal of andrology	19	675-685
Kinase inhibitor	Baldi, Elisabetta; Luconi, Michaela; Bonaccorsi, Lorella; Forti, Gianni	1998	Nongenomic effects of progesterone on spermatozoa: mechanisms of signal transduction and clinical implications	Pediatric Pathology & Molecular Medicine	18	417-431
Kinase inhibitor	Blanquet, P. R.	1998	Neurotrophin-induced activation of casein kinase 2 in rat hippocampal slices	Neuroscience	86	739-749
Kinase inhibitor	Crepel, V.; Panenka, W.; Kelly, M. E. M.; MacVicar, B. A.	1998	Mitogen-activated protein and tyrosine kinases in the activation of astrocyte volume-activated chloride current	Journal of Neuroscience	18	1196-1206
CME inhibitor	Crump, Colin M.; Williams, Joanna L.; Stephens, David J.; Banting, George	1998	Inhibition of the interaction between tyrosine-based motifs and the medium chain subunit of the AP-2 adaptor complex by specific tyrphostins	Journal of Biological Chemistry	273	28073-28077
Kinase inhibitor	Entschladen, F.; Maaser, K.; Gunzer, M.; Friedl, P.; Niggemann, B.; Zänker, K. S.	1998	Distinct dynamics and regulatory signal transduction of cell migration	Pezcoller Foundation Symposia	9	43-49
Kinase inhibitor	Felsch, Jason S.; Cachero, Teresa G.; Peralta, Ernest G.	1998	Activation of protein tyrosine kinase PYK2 by the m1 muscarinic acetylcholine receptor	Proceedings of the National Academy of Sciences of the United States of America	95	5051-5056
Kinase inhibitor	Illek, Beate; Fischer, Horst; Machen, Terry E.	1998	II. Regulation of CFTR by small molecules including	American Journal of Physiology-Gastrointestinal and Liver Physiology	275	G1221-G1226
Kinase inhibitor	Kim, Chul-Jin; Kim, Kee-Won; Park, Jin-Woo; Lee, Jung-Chung; Zhang, John H.	1998	Role of tyrosine kinase in erythrocyte lysate-induced contraction in rabbit cerebral arteries	Journal of Neurosurgery	89	289-296
Kinase inhibitor	Kubo, T.; Shimasaki, S.; Kim, H.; Li, D. M.; Erickson, G. F.	1998	Activin-induced inhibin alpha-subunit production by rat granulosa cells requires endogenous insulin-like growth factor	Biology of Reproduction	58	712-718
Kinase inhibitor	Li, D. M.; Kubo, T.; Kim, H.; Shimasaki, S.; Erickson, G. F.	1998	Endogenous insulin-like growth factor-I is obligatory for stimulation of rat inhibin alpha-subunit expression by follicle-stimulating hormone	Biology of Reproduction	58	219-225
Kinase inhibitor	Martin, Bruce L.	1998	Inhibition of calcineurin by the tyrphostin class of tyrosine kinase inhibitors	Biochemical Pharmacology	56	483-488
Kinase inhibitor	Melendez, Alirio J.; Gillooly, David J.; Harnett, Margaret M.; Allen, Janet M.	1998	Aggregation of the human high affinity immunoglobulin G receptor (FcγRI) activates both tyrosine kinase and G protein-coupled phosphoinositide 3-kinase isoforms	Proceedings of the National Academy of Sciences of the United States of America	95	2169-2174
Kinase inhibitor	Riondino, Silvia; Gazzaniga, Pier Paolo; Pulcinelli, Fabio M.	1998	Shape change is independent of tyrosine phosphorylation of p130 in human platelets	Thrombosis Research	92	73-78
Kinase inhibitor	Seminario, M. C.; Sterbinsky, S. A.; Bochner, B. S.	1998	beta(1) integrin-dependent binding of Jurkat cells to fibronectin is regulated by a serine-threonine phosphatase	Journal of Leukocyte Biology	64	753-758
Kinase inhibitor	Tamm, I.; Kikuchi, T.; Cardinale, I.; Murphy, J. S.; Krueger, J. G.	1998	Cytokines in breast cancer cell dyshesion	Molecular Aspects of Cancer and its Therapy		21-43
Kinase inhibitor	Togashi, Hideaki; Emala, Charles W.; Hall, Ian P.; Hirshman, Carol A.	1998	Carbachol-induced actin reorganization involves Gi activation of Rho in human airway smooth muscle cells	American Journal of Physiology-Lung Cellular and Molecular Physiology	274	L803-L809
Kinase inhibitor	Tudor, J. E.; Pennington, M. W.; Norton, R. S.	1998	Ionisation behaviour and solution properties of the potassium-channel blocker ShK toxin	European Journal of Biochemistry	251	133-141
Kinase inhibitor	Albanell, Joan; Baselga, José	1999	Trastuzumab, a humanized anti-HER2 monoclonal antibody, for the treatment of breast cancer	Drugs of Today	35	931-946
Kinase inhibitor	Atta, M. G.; Dahl, S. C.; Kwon, H. M.; Handler, J. S.	1999	Tyrosine kinase inhibitors and immunosuppressants perturb the myo-inositol but not the betaine cotransporter in isotonic and hypertonic MDCK cells	Kidney International	55	956-962
Kinase inhibitor	Blanquet, P. R.	1999	Identification of two persistently activated neurotrophin-regulated pathways in rat hippocampus	Neuroscience	95	705-719
Kinase inhibitor	Ciesielski, M. J.; Fenstermaker, R. A.	1999	Synergistic cytotoxicity, apoptosis and protein-linked DNA breakage by etoposide and camptothecin in human U87 glioma cells: dependence on tyrosine phosphorylation	Journal of Neuro-Oncology	41	223-234
Kinase inhibitor	Coll, Kathleen E.; Johnson, Robert G.; McKenna, Edward	1999	Relationship between phospholamban and nucleotide activation of cardiac sarcoplasmic reticulum Ca2+ adenosinetriphosphatase	Biochemistry	38	2444-2451
Kinase inhibitor	Evans, A. Mark; Cobban, Hannah J.; Nixon, Graeme F.	1999	ETA receptors are the primary mediators of myofilament calcium sensitization induced by ET-1 in rat pulmonary artery smooth muscle: a tyrosine kinase independent pathway	British Journal of Pharmacology	127	153-160
Kinase inhibitor	Gadsby, David C.; Nairn, Angus C.	1999	Regulation of CFTR Cl--Ion Channels by Phosphorylation and Dephosphorylation	Advances in Second Messenger and Phosphoprotein Research	33	79-106
Kinase inhibitor	Gadsby, David C.; Nairn, Angus C.	1999	Control of CFTR channel gating by phosphorylation and nucleotide hydrolysis	Physiological Reviews	79	S77-S107
Kinase inhibitor	Gahtan, Vivian; Wang, Xiu-Jie; Ikeda, Masataka; Willis, Alliric I.; Tuszynski, George P.; Sumpio, Bauer E.	1999	Thrombospondin-1 induces activation of focal adhesion kinase in vascular smooth muscle cells	Journal of Vascular Research	29	1031-1036
Kinase inhibitor	Galas, Ludovic; Lamacz, Marek; Garnier, Marianne; Roubos, Eric W.; Tonon, Marie-Christine; Vaudry, Hubert	1999	Involvement of Protein Kinase C and Protein Tyrosine Kinase in Thyrotropin-Releasing Hormone-Induced Stimulation ofα-Melanocyte-Stimulating Hormone Secretion in Frog Melanotrope Cells 1	Endocrinology	140	3264-3272
Kinase inhibitor	Gallet, Carole; Rosa, Jean-Philippe; Habib, Aı̈da; Lebret, Marilyne; Lévy-Tolédano, Sylviane; Maclouf, Jacques	1999	Tyrosine phosphorylation of cortactin associated with Syk accompanies thromboxane analogue-induced platelet shape change	Journal of Biological Chemistry	274	23610-23616
Kinase inhibitor	Iwabuchi, Satoshi; Marton, Linda S.; Zhang, John H.	1999	Role of protein tyrosine phosphorylation in erythrocyte lysate-induced intracellular free calcium concentration elevation in cerebral smooth-muscle cells	Journal of Neurosurgery	90	743-751
Kinase inhibitor	Klein, Janet D.; Lamitina, S. Todd; O’Neill, W. Charles	1999	JNK is a volume-sensitive kinase that phosphorylates the Na-K-2Cl cotransporter in vitro	American Journal of Physiology-Cell Physiology	277	C425-C431
Kinase inhibitor	Kwak, Yong Geun; Chae, Soo Wan	1999	Opening of ATP-sensitive K+ channel by pinacidil requires serine/threonine phosphorylation in rat ventricular myocytes	Korean Journal of Physiology & Pharmacology	3	293-303
Kinase inhibitor	Liu, GeLe; Shaw, Linda; Heagerty, AnthonyM; Ohanian, Vasken; Ohanian, Jacqueline	1999	Endothelin-1 stimulates hydrolysis of phosphatidylcholine by phospholipases C and D in intact rat mesenteric arteries	Journal of Vascular Research	36	35-46
Kinase inhibitor	Lymn, Joanne S.; Rao, Sarafina J.; Clunn, Gerard F.; Gallagher, Karen L.; O’Neil, Clive; Thompson, Neil T.; Hughes, Alun D.	1999	Phosphatidylinositol 3-Kinase and Focal Adhesion Kinase Are Early Signals in the Growth Factor–Like Responses to Thrombospondin-1 Seen in Human Vascular Smooth Muscle	Arteriosclerosis, Thrombosis and Vascular Biology	19	2133-2140
Kinase inhibitor	Niisato, N.; Ito, Y.; Marunaka, Y.	1999	Activation of Cl- channel and Na+/K+/2Cl- cotransporter in renal epithelial A6 cells by flavonoids: Genistein, daidzein, and apigenin	Biochemical and Biophysical Research Communications	254	368-371
Kinase inhibitor	Niisato, N.; Marunaka, Y.	1999	Activation of the Na+-K+ pump by hyposmolality through tyrosine kinase-dependent Cl- conductance in Xenopus renal epithelial A6 cells	Journal of Physiology-London	518	417-432
Kinase inhibitor	Niisato, Naomi; Ito, Yasushi; Marunaka, Yoshinori	1999	cAMP stimulates Na+ transport in rat fetal pneumocyte: involvement of a PTK-but not a PKA-dependent pathway	American Journal of Physiology-Lung Cellular and Molecular Physiology	277	L727-L736
Kinase inhibitor	Ogura, T.; Shuba, L. M.; McDonald, T. F.	1999	L-type Ca2+ current in guinea pig ventricular myocytes treated with modulators of tyrosine phosphorylation	American Journal of Physiology-Heart and Circulatory Physiology	276	H1724-H1733
Kinase inhibitor	Racchi, Marco; Govoni, Stefano	1999	Rationalizing a pharmacological intervention on the amyloid precursor protein metabolism	Trends in Pharmacological Sciences	20	418-423
Kinase inhibitor	Rhee, Hae-Jin; Kim, Seung-Wook; Park, Young-Min; Na, Doe-Sun	1999	Translocation of annexin I to the nucleus by epidermal growth factor in A549 cells	BMB Reports	32	28-32
Kinase inhibitor	Robert, L. K.; Lucio-Gough, L. M.; Goode, C. A.; McKinney, K.; Lambert, C. C.	1999	Activation of follicle cell surface phospholipase by tyrosine kinase dependent pathway is an essential event in ascidian fertilization	Molecular Reproduction and Development	54	69-75
Kinase inhibitor	Schultz, B. D.; Singh, A. K.; Devor, D. C.; Bridges, R. J.	1999	Pharmacology of CFTR chloride channel activity	Physiological Reviews	79	S109-S144
Kinase inhibitor	Carmines, Pamela K.	2000	Contribution of EGF-Receptor Tyrosine Kinase to Angiotensin II-Induced Renal Arteriolar Constriction	Hypertension	36	709-709
Kinase inhibitor	Galati, Giuseppe; Teng, Shirley; Moridani, Majid Y.; Chan, Tom S.; O'Brien, Peter J.	2000	Cancer chemoprevention and apoptosis mechanisms induced by dietary polyphenolics	Drug metabolism and drug interactions	17	311-350
Kinase inhibitor	Hubert, E. M.; Musch, M. W.; Goldstein, L.	2000	Inhibition of volume-stimulated taurine efflux and tyrosine kinase activity in the skate red blood cell	Pflügers Archiv-European Journal of Physiology	440	132-139
Kinase inhibitor	Kudoh, A.; Matsuki, A.	2000	Sevoflurane stimulates inositol 1,4,5-trisphosphate in skeletal muscle	Anesthesia and Analgesia	91	440-445
Kinase inhibitor	Niisato, N.; Van Driessche, Willy; Liu, Min; Marunaka, Y.	2000	Involvement of protein tyrosine kinase in osmoregulation of Na+ transport and membrane capacitance in renal A6 cells	Journal of Membrane Biology	175	63-77
Kinase inhibitor	Ohmori, Tsukasa; Yatomi, Yutaka; Inoue, Katsue; Satoh, Kaneo; Ozaki, Yukio	2000	Tyrosine Dephosphorylation, but Not Phosphorylation, of p130Cas Is Dependent on Integrin αIIbβ3-Mediated Aggregation in Platelets: Implication of p130Cas Involvement in Pathways Unrelated to Cytoskeletal Reorganization	Biochemistry	39	5797-5807
Kinase inhibitor	Pedersen, S.; Hoffmann, E. K.; Hougaard, C.; Lambert, I. H.	2000	INFONA-science communication portal	The Journal of Membrane Biology	173	1
Kinase inhibitor	Rusnak, Frank; Mertz, Pamela	2000	Calcineurin: form and function	Physiological Reviews	80	1483-1521
Kinase inhibitor	Spannaus-Martin, Donna J.; Martin, Bruce L.	2000	In vitro effect of retinoids on calcineurin activity	Biochemical Pharmacology	60	803-808
Kinase inhibitor	Vazifeh, D.; Bryskier, A.; Labro, M. T.	2000	Effect of proinflammatory cytokines on the interplay between roxithromycin, HMR 3647, or HMR 3004 and human polymorphonuclear neutrophils	Antimicrobial Agents and Chemotherapy	44	511-521
Kinase inhibitor	Zhu, Xiaoyun; Price-Schiavi, Shari A.; Carraway, Kermit L.	2000	Extracellular regulated kinase (ERK)-dependent regulation of sialomucin complex/rat Muc4 in mammary epithelial cells	Oncogene	19
Kinase inhibitor	Albert, A. P.; Aromolaran, A. S.; Large, W. A.	2001	Agents that increase tyrosine phosphorylation activate a non-selective cation current in single rabbit portal vein smooth muscle cells	Journal of Physiology	530	207-217
Kinase inhibitor	Carmines, Pamela K.; Fallet, Rachel W.; Che, Qi; Fujiwara, Keiji	2001	Tyrosine kinase involvement in renal arteriolar constrictor responses to angiotensin II	Hypertension	37	569-573
Kinase inhibitor	Davis, Michael J.; Wu, Xin; Nurkiewicz, Timothy R.; Kawasaki, Junya; Gui, Peichun; Hill, Michael A.; Wilson, Emily	2001	Regulation of ion channels by protein tyrosine phosphorylation	American Journal of Physiology-Heart and Circulatory Physiology	281	H1835-H1862
Kinase inhibitor	Dieter, Matthew Z.; Freshwater, Sarah L.; Solis, Willy A.; Nebert, Daniel W.; Dalton, Timothy P.	2001	Tryphostin AG879, a tyrosine kinase inhibitor: prevention of transcriptional activation of the electrophile and the aromatic hydrocarbon response elements	Biochemical Pharmacology	61	215-225
Kinase inhibitor	Emala, Charles W.; Hirshman, Carol A.	2001	β-Adrenoceptor-Mediated Airway Relaxation in Human Airway Smooth Muscle Involves Both PKA-Dependent and PKA-Independent Pathways	Anesthesiology	95	A1300
Kinase inhibitor	Fiorentini, Diana; Hakim, Gabriele; Bonsi, Laura; Bagnara, Gian Paolo; Maraldi, Tullia; Landi, Laura	2001	Acute regulation of glucose transport in a human megakaryocytic cell line: difference between growth factors and H2O2	Free Radical Biology and Medicine	31	923-931
Kinase inhibitor	Gao, G. H.; Liu, W.; Dai, J. X.; Wang, J. F.; Hu, Z.; Zhang, Y.; Wang, D. C.	2001	Solution structure of PAFP-S: A new knottin-type antifungal peptide from the seeds of Phytolacca americana	Biochemistry	40	10973-10978
Kinase inhibitor	Gerli, Roberto; Gresele, Paolo; Bistoni, Onelia; Paolucci, Cristina; Lanfrancone, Luisa; Fiorucci, Stefano; Muscat, Christopher; Costantini, Vincenzo	2001	Salicylates inhibit T cell adhesion on endothelium under nonstatic conditions: induction of L-selectin shedding by a tyrosine kinase-dependent mechanism	Journal of Immunology	166	832-840
Kinase inhibitor	Gogarten, Wiebke; Emala, Charles W.; Lindeman, Karen S.; Hirshman, Carol A.	2001	Oxytocin and lysophosphatidic acid induce stress fiber formation in human myometrial cells via a pathway involving Rho-kinase	Biology of Reproduction	65	401-406
Kinase inhibitor	Hirshman, Carol A.; Zhu, Defen; Panettieri, Reynold A.; Emala, Charles W.	2001	Actin depolymerization via the β-adrenoceptor in airway smooth muscle cells: a novel PKA-independent pathway	American Journal of Physiology-Cell Physiology	281	C1468-C1476
Kinase inhibitor	Ishii-Watabe, A.; Uchida, E.; Mizuguchi, H.; Hayakawa, T.	2001	Involvement of a calcium-independent pathway in plasmin-induced platelet shape change	Life sciences	69	945-960
Kinase inhibitor	Iwamura, Tomokatsu; Yoneyama, Mitsutoshi; Yamaguchi, Kazumi; Suhara, Wakako; Mori, Wakana; Shiota, Kazutaka; Okabe, Yasutaka; Namiki, Hideo; Fujita, Takashi	2001	Induction of IRF-3/-7 kinase and NF-κB in response to double-stranded RNA and virus infection: common and unique pathways	Genes to Cells	6	375-388
Kinase inhibitor	Jhamandas, Jack H.; Cho, Caroline; Jassar, Balvinder; Harris, Kim; MacTavish, David; Easaw, Jacob	2001	Cellular mechanisms for amyloid β-protein activation of rat cholinergic basal forebrain neurons	Journal of Neurophysiology	86	1312-1320
Kinase inhibitor	Kendall, G.; Cooper, H. J.; Heptinstall, J.; Derrick, P. J.; Walton, D. J.; Peterson, I. R.	2001	Specific electrochemical nitration of horse heart myoglobin	Archives of Biochemistry and Biophysics	392	169-179
Kinase inhibitor	Laher, Ismail; Zhang, John H.	2001	Protein kinase C and cerebral vasospasm	Journal of Cerebral Blood Flow and Metabolism	21	887-906
Kinase inhibitor	Lambert, Charles C.	2001	Fertilization-induced glycosidase release and interspecific sperm competition in ascidians	The Biology of Ascidians		24-29
Kinase inhibitor	Lanigan, M. D.; Pennington, M. W.; Lefievere, Y.; Rauer, H.; Norton, R. S.	2001	Designed peptide analogues of the potassium channel blocker ShK toxin	Biochemistry	40	15528-15537
Kinase inhibitor	Ma, Rong; Sansom, Steven C.	2001	Epidermal growth factor activates store-operated calcium channels in human glomerular mesangial cells	Journal of the American Society of Nephrology	12	47-53
Kinase inhibitor	Mori, Asako; Yasuda, Yoshie; Murayama, Toshihiko; Nomura, Yasuyuki	2001	Enhancement of arachidonic acid release and prostaglandin F 2α formation by Na 3 VO 4 in PC12 cells and GH3 cells	European Journal of Pharmacology	417	19-25
Kinase inhibitor	Niisato, Naomi; Marunaka, Yoshinori	2001	Forskolin activation of apical Cl- channel and Na+/K+/2Cl- cotransporter via a PTK-dependent pathway in renal epithelium	Biochemical and Biophysical Research Communications	285	880-884
Kinase inhibitor	Ogura, T.; Imanishi, S.; Shibamoto, T.	2001	Activation of background membrane conductance by the tyrosine kinase inhibitor tyrphostin A23 and its inactive analog tyrphostin A1 in guinea pig ventricular myocytes	Japanese Journal of Pharmacology	87	235-239
Kinase inhibitor	Pierce, Sidney K.; Warren, James W.	2001	The taurine efflux portal used to regulate cell volume in response to hypoosmotic stress seems to be similar in many cell types: lessons to be learned from molluscan red blood cells	American Zoologist	41	710-720
Kinase inhibitor	Rooney, Seamus A.	2001	Regulation of surfactant secretion	Comparative Biochemistry and Physiology A - Molecular & Integrative Physiology	129	233-243
Kinase inhibitor	Schledermann, Wiebke; Wulfsen, Iris; Schwarz, Jürgen R.; Bauer, Christiane K.	2001	Modulation of rat erg1, erg2, erg3 and HERG K+ currents by thyrotropin-releasing hormone in anterior pituitary cells via the native signal cascade	Journal of Physiology	532	143-163
Kinase inhibitor	Snetkov, V. A.; Hapgood, K. J.; McVicker, C. G.; Lee, T. H.; Ward, J. P. T.	2001	Mechanisms of leukotriene D4-induced constriction in human small bronchioles	British Journal of Pharmacology	133	243-252
Kinase inhibitor	Touyz, Rhian M.; Wu, Xiao-Hua; He, Gang; Park, Jeong Bae; Chen, Xin; Vacher, Jean; Rajapurohitam, Venkatesh; Schiffrin, Ernesto L.	2001	Role of c-Src in the regulation of vascular contraction and Ca2+ signaling by angiotensin II in human vascular smooth muscle cells	Journal of hypertension	19	441-449
Kinase inhibitor	Turner, Douglas J.; Cowles, Robert A.; Segura, Bradley J.; Mulholland, Michael W.	2001	Cholinergic stimulation of rat acinar cells increases c-fos and c-jun expression via a mitogen-activated protein kinase-dependent pathway	Journal of Gastrointestinal Surgery	5	661-672
Kinase inhibitor	Vera, Juan Carlos; Reyes, Alejandro M.; Velásquez, Fernando V.; Rivas, Coralia I.; Zhang, Rong Hua; Strobel, Pablo; Slebe, Juan Carlos; Núñez-Alarcón, Juana; Golde, David W.	2001	Direct inhibition of the hexose transporter GLUT1 by tyrosine kinase inhibitors	Biochemistry	40	777-790
Kinase inhibitor	Watanabe, Atai; Kurabayashi, Masahiko; Arai, Masashi; Sekiguchi, Kenichi; Nagai, Ryozo	2001	Combined effect of retinoic acid and basic FGF on PAI-1 gene expression in vascular smooth muscle cells	Cardiovascular Research	51	151-159
Kinase inhibitor	Zhang, John H.; Aoki, K.; others,	2001	Role of MAPK in cerebral vasospasm	Drug News & Perspectives	14	261-267
Kinase inhibitor	Armstead, W. M.	2002	Protein tyrosine kinase and mitogen-activated protein kinase activation contribute to KATP and Kca channel impairment after brain injury	Brain Research	943	276-282
Kinase inhibitor	Belevych, Andriy E.; Warrier, Sunita; Harvey, Robert D.	2002	Genistein inhibits cardiac L-type Ca2+ channel activity by a tyrosine kinase-independent mechanism	Molecular Pharmacology	62	554-565
Kinase inhibitor	de la Paz, L. D. O.; Lezama, R.; Torres-Marquez, M. E.; Pasantes-Morales, H.	2002	Tyrosine kinases and amino acid efflux under hyposmotic and ischaemic conditions in the chicken retina	Pflügers Archiv-European Journal of Physiology	445	87-96
Kinase inhibitor	Endemann, D.; Touyz, R. M.; Yao, G. Y.; Schiffrin, E. L.	2002	Tyrosine kinase inhibition attenuates vasopressin-induced contraction of mesenteric resistance arteries: Alterations in spontaneously hypertensive rats	Journal of Cardiovascular Pharmacology	40	123-132
Kinase inhibitor	Gosau, Nils; Fahimi-Vahid, Mercedeh; Michalek, Christina; Schmidt, Martina; Wieland, Thomas	2002	Signalling components involved in the coupling of α1-adrenoceptors to phospholipase D in neonatal rat cardiac myocytes	Naunyn-Schmiedeberg's Archives of pharmacology	365	468-476
Kinase inhibitor	Ishihata, Akira; Tasaki, Katsunari; Katano, Yumi	2002	Involvement of p44/42 mitogen-activated protein kinases in regulating angiotensin II-and endothelin-1-induced contraction of rat thoracic aorta	European Journal of Pharmacology	445	247-256
Kinase inhibitor	Lang, Kerstin; Niggemann, Bernd; Zanker, Kurt S.; Entschladen, Frank	2002	Signal processing in migrating T24 human bladder carcinoma cells: Role of the autocrine interleukin-8 loop	International Journal of Cancer	99	673-680
Kinase inhibitor	Li, R. H.; Battiste, J. L.; Woodward, C.	2002	Native-like interactions favored in the unfolded bovine pancreatic trypsin inhibitor have different roles in folding	Biochemistry	41	2246-2253
Kinase inhibitor	Mitsui-Saito, Minori; Ohkubo, Satoko; Obara, Yutaro; Yanagisawa, Teruyuki; Kobayashi, Jun'Ichi; Ohizumi, Yasushi; Nakahata, Norimichi	2002	Theonezolide A, a novel marine macrolide, induces drastic shape change in rabbit platelets by reorganization of microtubules	Thrombosis Research	108	133-138
Kinase inhibitor	Niisato, N.; Nishio, K.; Marunaka, Y.	2002	Activation of CFTR Cl- channel by tyrphostins via a protein tyrosine kinase-independent pathway in forskolin-stimulated renal epithelial A6 cells	Life Sciences	71	1199-1207
Kinase inhibitor	Nowlin, Dawn M.; Cardarelli, Pina M.; Young, Lynn; Mah, Jason; Felts, Katherine A.; Mastrangelo, Marian; Cobb, Ronald R.	2002	Inhibition of Tyrosine Kinases Blocks Adhesion-Induced T-Cell Coactivation Without Interfering with T-Cell Adhesion to Endothelial Cell–Surface Ligands	Inflammation	26	31-43
Kinase inhibitor	Sato, Mahito; Tanaka, Toru; Maeno, Toshitaka; Sando, Yoshichika; Suga, Tatsuo; Maeno, Yuri; Sato, Hiroko; Nagai, Ryozo; Kurabayashi, Masahiko	2002	Inducible expression of endothelial PAS domain protein-1 by hypoxia in human lung adenocarcinoma A549 cells: Role of Src family kinases-dependent pathway	American journal of respiratory cell and molecular biology	26	127-134
Kinase inhibitor	Waters, Barbara; Saxena, Geeta; Wanggui, Yangsheng; Kau, David; Wrigley, Stephen; Stokes, Richard; Davies, Julian	2002	Identifying protein kinase inhibitors using an assay based on inhibition of aerial hyphae formation in Streptomyces	Journal of antibiotics	55	407-416
Kinase inhibitor	Whitehead, Saffron A.; Cross, Julia E.; Burden, Clare; Lacey, Michael	2002	Acute and chronic effects of genistein, tyrphostin and lavendustin A on steroid synthesis in luteinized human granulosa cells	Human Reproduction	17	589-594
CME inhibitor	Banbury, David N.; Oakley, Jacqueline D.; Sessions, Richard B.; Banting, George	2003	Tyrphostin A23 inhibits internalization of the transferrin receptor by perturbing the interaction between tyrosine motifs and the medium chain subunit of the AP-2 adaptor complex	Journal of Biological Chemistry	278	12022-12028
Kinase inhibitor	Cardin, Velia; Lezama, Ruth; Torres-Márquez, M. Eugenia; Pasantes-Morales, Herminia	2003	Potentiation of the osmosensitive taurine release and cell volume regulation by cytosolic Ca2+ rise in cultured cerebellar astrocytes	Glia	44	119-128
Kinase inhibitor	Chin, Alex C.; Vergnolle, Nathalie; MacNaughton, Wallace K.; Wallace, John L.; Hollenberg, Morley D.; Buret, Andre G.	2003	Proteinase-activated receptor 1 activation induces epithelial apoptosis and increases intestinal permeability	Proceedings of the National Academy of Sciences of the United States of America	100	11104-11109
Kinase inhibitor	Gómez-Varela, David; Giráldez, Teresa; Peña, Pilar de la; Dupuy, Silvia G.; García-Manso, Diego; Barros, Francisco	2003	Protein kinase C is necessary for recovery from the thyrotropin-releasing hormone-induced r-ERG current reduction in GH3 rat anterior pituitary cells	Journal of Physiology	547	913-929
Kinase inhibitor	Hakim, Gabriele; Fiorentini, Diana; Maraldi, Tullia; Landi, Laura	2003	Enhancement of glucose transport in rat thymocytes by different radical sources	Free Radical Research	37	197-204
Kinase inhibitor	Hanson, W. M.; Beeser, S. A.; Oas, T. G.; Goldenberg, D. P.	2003	Identification of a residue critical for maintaining the functional conformation of BPTI	Journal of Molecular Biology	333	425-441
Kinase inhibitor	Jagolino, A. L.; Armstead, W. M.	2003	PTK, MAPK, and NOC/oFQ impair hypercapnic cerebrovasodilation after hypoxia/ischemia	American Journal of Physiology-Heart and Circulatory Physiology	284	H101-H107
Kinase inhibitor	Kim, Chul Jin; Han, Dong Han; Gwak, Yong Geun	2003	Effects of tyrosine kinase inhibitors on the calcium-dependent K+ current in rat basilar smooth muscle cells	Journal of Korean Neurosurgical Society	33	393-8
Kinase inhibitor	Lang, K.; Hatt, H.; Niggemann, B.; Zaenker, K. S.; Entschladen, F.	2003	A novel function for chemokines: downregulation of neutrophil migration	Scandinavian Journal of Immunology	57	350-361
Kinase inhibitor	Phillis, John W.; O’regan, Michael H.	2003	Studies on Taurine Efflux from the Rat Cerebral Cortex During Exposure to Hyposmotic, High K+ and OuabainContaining aCSF	Taurine 5		433-444
Kinase inhibitor	Ross, John; Armstead, William M.	2003	Differential role of PTK and ERK MAPK in superoxide impairment of KATP and KCa channel cerebrovasodilation	American Journal of Physiology-Regulatory, Integrative and Comparative Physiology	285	R149-R154
Kinase inhibitor	Stuart-Audette, M.; Blouquit, Y.; Faraggi, M.; Sicard-Roselli, C.; Houee-Levin, C.; Jolles, P.	2003	Re-evaluation of intramolecular long-range electron transfer between tyrosine and tryptophan in lysozymes - Evidence for the participation of other residues	European Journal of Biochemistry	270	3565-3571
Kinase inhibitor	Zhao, Hongyu; Tian, Wei; Tai, Cynthia; Cohen, David M.	2003	Hypertonic induction of COX-2 expression in renal medullary epithelial cells requires transactivation of the EGFR	American Journal of Physiology-Renal Physiology	285	F281-F288
Kinase inhibitor	Al-Jafary, Meneerah; Huckerby, Thomas N.; Lauder, Robert M.	2004	Age-related changes in the glycosaminoglycans of human meniscal aggrecan	International Journal of Experimental Pathology	85	A44-A44
Kinase inhibitor	Anderson, V. M.; Vaughan-Thomas, A.; Innes, J. F.	2004	Matrix-degrading enzyme synthesis by cells isolated from the canine cranial cruciate ligament	International Journal of Experimental Pathology	85	A36-A36
Kinase inhibitor	Baker, M. J.; Hamilton, K. L.	2004	Genistein stimulates electrogenic Cl- secretion in mouse jejunum	American Journal of Physiology-Cell Physiology	287	C1636-C1645
Kinase inhibitor	Blain, Emma J.; Gilbert, Sophie J.; Duance, Victor C.	2004	The role of the cytoskeleton in articular cartilage chondrocyte homeostasis	International Journal of Experimental Pathology	85	A34-A35
Kinase inhibitor	Butt, R. P.; Huggins, J. P.; Greiling, D.; Hopkins, B.; Gaboardi, S.; Winslow, D.; Ronald, M.; Lewis, S.; Ward, S.; Levett, E.; others,	2004	Discovery of potent and selective inhibitors of procollagen C-proteinase for the treatment of fibrotic disorders	International Journal of Experimental Pathology	85	A20-A21
Kinase inhibitor	Derham, Barry K.; Urban, Jill	2004	Identification of cell markers of the nucleus and annulus of bovine intervertebral discs	International Journal of Experimental Pathology	85	A40-A41
Kinase inhibitor	Du, X. L.; Gao, Z.; Lau, C. P.; Chiu, S. W.; Tse, H. F.; Baumgarten, C. A.; Li, G. R.	2004	Differential effects of tyrosine kinase inhibitors on volume-sensitive chloride current in human atrial myocytes: Evidence for dual regulation by Src and EGFR kinases	Journal of General Physiology	123	427-439
Kinase inhibitor	Flanders, Kathleen; Sato, Misako; Ooshima, Akira; Russo, Angelo; Roberts, Anita	2004	Smad-3 as a mediator of the fibrotic response	International Journal of Experimental Pathology	85	A13-A13
Kinase inhibitor	Flood, S. L.; Duance, V. C.; Mason, D. J.	2004	The role of glutamate signalling in rheumatoid arthritis	International Journal of Experimental Pathology	85	A19-A20
Kinase inhibitor	Gao, Zhan; Lau, Chu-Pak; Wong, Tak-Ming; Li, Gui-Rong	2004	Protein tyrosine kinase-dependent modulation of voltage-dependent potassium channels by genistein in rat cardiac ventricular myocytes	Cellular Signalling	16	333-341
Kinase inhibitor	Gilbert, S. J.; Duance, V. C.; Mason, D. J.	2004	Investigating the PKR-signalling pathway in the articular joint	International Journal of Experimental Pathology	85	A39-A39
Kinase inhibitor	Gouizi, Hanane; Guarrigue-Antar, Laure; Richardson, Susan; Kadler, Karl	2004	Bone morphogenetic protein-1 cleaves prodecorin in vitro and in cellulo	International Journal of Experimental Pathology	85	A17-A17
Kinase inhibitor	Harvey, Robert D.	2004	Regulation of cardiac Na–Ca exchange activity by selective tyrosine kinase inhibition	British Journal of Pharmacology	143	929-930
Kinase inhibitor	Heming, M. R.; Wainwright, S. D.; Caterson, B.; Hughes, C. E.	2004	Characterization of the promoter in ADAMTS-5 (aggrecanase-2)	International Journal of Experimental Pathology	85	A39-A40
Kinase inhibitor	Jaleel, Mahaboobi; Shenoy, Avinash R.; Visweswariah, Sandhya S.	2004	Tyrphostins are inhibitors of guanylyl and adenylyl cyclases	Biochemistry	43	8247-8255
Kinase inhibitor	Kevorkian, Lara; Young, David A.; Darrah, Clare; Donell, Simon T.; Shepstone, Lee; Porter, Sarah; Brockbank, Sarah; Edwards, Dylan R.; Parker, Andrew E.; Clark, Ian M.	2004	Expression profiling of metalloproteinases and inhibitors in cartilage	International Journal of Experimental Pathology	85	A23-A23
Kinase inhibitor	Maraldi, Tullia; Fiorentini, Diana; Prata, Cecilia; Landi, Laura; Hakim, Gabriele	2004	Stem cell factor and H2O2 induce GLUT1 translocation in M07e cells	Biofactors	20	97-108
Kinase inhibitor	Matsumoto, T.; Sato, A.; Suenaga, H.; Kobayashi, T.; Kamata, K.	2004	Modulations of shear stress-induced contractile responses and agonist-induced vasodilation in hypercholesterolemic rats	Atherosclerosis	175	31-38
Kinase inhibitor	Menage, J.; Wojcik, A.; Krajewski, M.; Reed, J. C.; Eisenstein, S. M.; Johnson, W. E. B.; Roberts, S.	2004	Controllers of apoptosis in herniated and diseased intervertebral disc	International Journal of Experimental Pathology	85	A37-A38
Kinase inhibitor	Mercer, D. K.; Nicol, P. F.; Kimbembe, C.; Robins, S. P.	2004	Identification, expression and tissue distribution of the three rat lysyl hydroxylase isoforms	International Journal of Experimental Pathology	85	A18-A18
Kinase inhibitor	Millet, C.; Trocmé, C.; Vergnaud, S.; Papacatzis, S.; Descotes, J. L.; Morel, F.; Zaoui, P.	2004	NADPH oxidases and MMP-9/TIMP-1 balance in human glomeruli: putative links to diabetic nephropathy	International Journal of Experimental Pathology	85	A28-A29
Kinase inhibitor	Miranda, Tina Branscombe; Lowenson, Jonathan D.; Clarke, Steven	2004	A new type of protein methylation activated by tyrphostin A25 and vanadate	FEBS Letters	577	181-186
Kinase inhibitor	Missan, S.; McDonald, T. F.	2004	Cardiac Na+-Ca2+ exchanger current induced by tyrphostin tyrosine kinase inhibitors	British Journal of Pharmacology	143	943-951
Kinase inhibitor	Nagaoka, T.; Morio, Y.; Casanova, N.; Bauer, N.; Gebb, S.; McMurtry, I.; Oka, M.	2004	Rho/Rho kinase signaling mediates increased basal pulmonary vascular tone in chronically hypoxic rats	American Journal of Physiology-Lung Cellular and Molecular Physiology	287	L665-L672
Kinase inhibitor	Ott, Christian; Graness, Angela; Giehl, Klaudia; Goppelt-Struebe, Margarete	2004	Modulation of the expression of connective tissue growth factor (CTGF) by alterations of the cytoskeleton	International Journal of Experimental Pathology	85	A42-A42
Kinase inhibitor	Parkerson, Kimberly A.; Sontheimer, Harald	2004	Specialized channels in astrocytes	Glial⇔ Neuronal Signaling		215-237
Kinase inhibitor	Perlman, Deborah F.; Goldstein, Leon	2004	The anion exchanger as an osmolyte channel in the skate erythrocyte	Neurochemical Research	29	2015-09-01
Kinase inhibitor	Pfeilschifter, Josef; Akool, El Sayed; Eberhardt, Wolfgang	2004	Matrix-metabolizing enzymes as prime targets of redox regulation by nitric oxide	International Journal of Experimental Pathology	85	A9-A9
Kinase inhibitor	Schönherr, Elke	2004	Decorin affects endothelial cells by interacting with IGF-I and its receptor	International Journal of Experimental Pathology	85	A27-A27
Kinase inhibitor	Schwarzbauer, Jean E.	2004	Function follows form: how fibronectin matrix architecture controls cell behaviour	International Journal of Experimental Pathology	85	A4-A5
Kinase inhibitor	Soltoff, Stephen P.	2004	Evidence that tyrphostins AG10 and AG18 are mitochondrial uncouplers that alter phosphorylation-dependent cell signaling	Journal of Biological Chemistry	279	10910-10918
Kinase inhibitor	Usul, Haydar; Cakir, Ertugrul; Cobanoglu, Umit; Alver, Ahmet; Peksoylu, Bekircan; Topbas, Murat; Baykal, Suleyman	2004	The effects of tyrphostine Ag 556 on experimental spinal cord ischemia reperfusion injury	Surgical Neurology	61	45-54
Kinase inhibitor	Vaughan-Thomas, A.; Anderson, V. M.; Kipar, A.; Innes, J. F.; Clegg, P. D.	2004	Matrix remodelling in the superficial digital flexor tendon of the horse	International Journal of Experimental Pathology	85	A37-A37
Kinase inhibitor	Wicks, Stephen; Haros, Katherine; Maillard, Marjorie; Chantry, Andrew	2004	Novel mechanisms for regulating the TGF-β-/Smad-signalling pathway	International Journal of Experimental Pathology	85	A7-A7
Kinase inhibitor	Young, David A.; Edwards, Dylan R.; Clark, Ian M.	2004	The role of acetylation in Timp-1 regulation	International Journal of Experimental Pathology	85	A18-A19
Kinase inhibitor	Yung, Susan; Leung, Jack; Tsang, Ryan; Liu, Zhi Hong; Li, Lei Shi; Chan, Tak Mao	2004	Emodin ameliorates glucose-induced fibronectin synthesis in human peritoneal mesothelial cells by inhibiting PKC-α activation	International Journal of Experimental Pathology	85	A15-A16
Kinase inhibitor	Burbidge, Stephen A.; Banting, George; Collingridge, Graham L.; Isaac, John T. R.; Henley, Jeremy M.	2005	Marie Toward, Viktor I. Korolchuk, 2	Neuron	47	487-494
Kinase inhibitor	Chen, Xiuxu; Zuckerman, Sean T.; Kao, Weiyuan John	2005	Intracellular protein phosphorylation in adherent U937 monocytes mediated by various culture conditions and fibronectin-derived surface ligands	Biomaterials	26	873-882
Kinase inhibitor	Durgam, Gangadhar G.; Virag, Tamas; Walker, Michelle D.; Tsukahara, Ryoko; Yasuda, Satoshi; Liliom, Karoly; van Meeteren, Laurens A.; Moolenaar, Wouter H.; Wilke, Nicole; Siess, Wolfgang; others,	2005	Synthesis, structure-activity relationships, and biological evaluation of fatty alcohol phosphates as lysophosphatidic acid receptor ligands, activators of PPARγ, and inhibitors of autotaxin	Journal of medicinal chemistry	48	4919-4930
Kinase inhibitor	Evans, G. J. O.; Cousin, M. A.	2005	Tyrosine phosphorylation of synaptophysin in synaptic vesicle recycling	Biochemical Society Transactions	33	1350-1353
Kinase inhibitor	Hirshman, Carol A.; Zhu, Defen; Pertel, Thomas; Panettieri, Reynold A.; Emala, Charles W.	2005	Isoproterenol induces actin depolymerization in human airway smooth muscle cells via activation of an Src kinase and GS	American Journal of Physiology-Lung Cellular and Molecular Physiology	288	L924-L931
Kinase inhibitor	Holtick, U.; Vockerodt, M.; Pinkert, D.; Schoof, N.; Stürzenhofecker, B.; Kussebi, N.; Lauber, K.; Wesselborg, S.; Löffler, D.; Horn, F.; others,	2005	STAT3 is essential for Hodgkin lymphoma cell proliferation and is a target of tyrphostin AG17 which confers sensitization for apoptosis	Leukemia	19	936-944
Kinase inhibitor	Lambert, Charles C.	2005	Signaling pathways in ascidian oocyte maturation: effects of various inhibitors and activators on germinal vesicle breakdown	Development, Growth & Differentiation	47	265-272
Kinase inhibitor	Lee, Y. S.; Paek, K. S.; Kang, E. S.; Jang, H.; Kim, H. J.; Kang, Y. J.; Kim, J. H.; Lee, H. T.; Lee, J. H.; Chang, K. C.; Nishinaka, T.; Seo, H. G.	2005	Involvement of nuclear factor kappa B in up-regulation of aldose reductase gene expression by 12-O-tetradecanoylphorbol-13-acetate in HeLa cells	International Journal of Biochemistry & Cell Biology	37	2297-2309
Kinase inhibitor	Lee, Young Sook; Paek, Kyung Shin; Kang, Eun Sil; Jang, Han-su; Kim, Hyo Jung; Kang, Young Jin; Kim, Jin-Hoi; Lee, Hoon Taek; Lee, Jae Heun; Chang, Ki Churl; others,	2005	Involvement of nuclear factor κB in up-regulation of aldose reductase gene expression by 12-O-tetradecanoylphorbol-13-acetate in HeLa cells	International Journal of Biochemistry & Cell Biology	37	2297-2309
Kinase inhibitor	Lezama, Ruth; Ortega, Arturo; Ordaz, Benito; Pasantes-Morales, Herminia	2005	Hyposmolarity-induced ErbB4 phosphorylation and its influence on the non-receptor tyrosine kinase network response in cultured cerebellar granule neurons	Journal of Neurochemistry	93	1189-1198
Kinase inhibitor	Li, S. H.; Matsuura, T.; Tanaka, H.; Nakagawa, A.; Tsukihara, T.; Ataka, M.	2005	A solubility and B-factor mini-mum of hen egg-white lysozyme crystals at 0.5 M concentration NiCl2	Journal of Crystal Growth	276	222-229
Kinase inhibitor	Ma, Rong; Li, Wei-Ping; Rundle, Dana; Kong, Jin; Akbarali, Hamid I.; Tsiokas, Leonidas	2005	PKD2 functions as an epidermal growth factor-activated plasma membrane channel	Molecular and Cellular Biology	25	8285-8298
Kinase inhibitor	Mineur, Pierre; Guignandon, A.; Lambert, Ch A.; Amblard, M.; Lapière, Ch M.; Nusgens, B. V.	2005	RGDS and DGEA-induced [Ca 2+] i signalling in human dermal fibroblasts	Biochimica et Biophysica Acta - Molecular Cell Research	1746	28-37
Kinase inhibitor	Palmer, Claire L.; Lim, Wonil; Hastie, Peter G. R.; Toward, Marie; Korolchuk, Viktor I.; Burbidge, Stephen A.; Banting, George; Collingridge, Graham L.; Isaac, John T. R.; Henley, Jeremy M.	2005	Hippocalcin functions as a calcium sensor in hippocampal LTD	Neuron	47	487-494
Kinase inhibitor	Stadler, S. C.; Polanetz, R.; Meier, S.; Mayerhofer, P. U.; Herrmann, J. M.; Anslinger, K.; Roscher, A. A.; Roschinger, W.; Holzinger, A.	2005	Mitochondrial targeting signals and mature peptides of 3-methylcrotonyl-CoA carboxylase	Biochemical and Biophysical Research Communications	334	939-946
Kinase inhibitor	Tabet, Fatiha; Schiffrin, Ernesto L.; Touyz, Rhian M.	2005	Mitogen-activated protein kinase activation by hydrogen peroxide is mediated through tyrosine kinase-dependent, protein kinase C-independent pathways in vascular smooth muscle cells: upregulation in spontaneously hypertensive rats	Journal of Hypertension	23	2005-2012
CME inhibitor	Taylor, D. R.; Watt, N. T.; Perera, W. S. S.; Hooper, N. M.	2005	Assigning functions to distinct regions of the N-terminus of the prion protein that are involved in its copper-stimulated, clathrin-dependent endocytosis	Journal of Cell Science	118	5141-5153
CME inhibitor	Wernick, Naomi L. B.; Haucke, Volker; Simister, Neil E.	2005	Recognition of the tryptophan-based endocytosis signal in the neonatal Fc receptor by the μ subunit of adaptor protein-2	Journal of Biological Chemistry	280	7309-7316
Kinase inhibitor	Woo, KJ; Jeong, YJ; Inoue, H; Park, JW; Kwon, TK	2005	Chrysin suppresses lipopolysaccharide-induced cyclooxygenase-2 expression through the inhibition of nuclear factor for IL-6 (NF-IL6) DNA-binding activity	FEBS Letters	579	705-711
Kinase inhibitor	Bai, Guang Yi; Yang, Tae Ki; Gwak, Yong Geun; Kim, Chul Jin	2006	The Effect of Tyrosine Kinase Inhibitors on the L-type Calcium Current in Rat Basilar Smooth Muscle Cells	Journal of Korean Neurosurgical Society	39	215-220
Kinase inhibitor	Berghe, Wim Vanden; Dijsselbloem, Nathalie; Vermeulen, Linda; Ndlovu, Matladi N.; Boone, Elke; Haegeman, Guy	2006	Attenuation of Mitogen-and Stress-Activated Protein Kinase-1–Driven Nuclear Factor-κB Gene Expression by Soy Isoflavones Does Not Require Estrogenic Activity	Cancer Research	66	4852-4862
Kinase inhibitor	Caballero, Adriana; Katkere, Bhuvana; Wen, Xiao-Yun; Drake, Lisa; Nashar, Toufic O.; Drake, James R.	2006	Functional and structural requirements for the internalization of distinct BCR-ligand complexes	European Journal of Immunology	36	3131-3145
CME inhibitor	Ewan, Lorna C.; Jopling, Helen M.; Jia, Haiyan; Mittar, Shweta; Bagherzadeh, Azadeh; Howell, Gareth J.; Walker, John H.; Zachary, Ian C.; Ponnambalam, Sreenivasan	2006	Intrinsic tyrosine kinase activity is required for vascular endothelial growth factor receptor 2 ubiquitination, sorting and degradation in endothelial cells	Traffic	7	1270-1282
Kinase inhibitor	Irony-Tur-Sinai, Michal; Grigoriadis, Nikolaos; Lourbopoulos, Athanasios; Pinto-Maaravi, Florence; Abramsky, Oded; Brenner, Talma	2006	Amelioration of autoimmune neuroinflammation by recombinant human alpha-fetoprotein	Experimental Neurology	198	136-144
Kinase inhibitor	Ishiguro, Masanori; Morielli, Anthony D.; Zvarova, Katarina; Tranmer, Bruce I.; Penar, Paul L.; Wellman, George C.	2006	Oxyhemoglobin-induced suppression of voltage-dependent K+ channels in cerebral arteries by enhanced tyrosine kinase activity	Circulation Research	99	1252-1260
Kinase inhibitor	Koomoa, Dana-Lynn T.; Musch, Mark W.; Goldstein, Leon	2006	The activation pathway of the volume-sensitive organic osmolyte channel in Xenopus laevis oocytes expressing skate anion exchanger 1 (AE1)	Journal of Membrane Biology	208	241-250
Kinase inhibitor	Lavandera, W.; Fernandez, S.; Magdalenala, J.; Ferrero, M.; Grewal, H.; Savile, C. K.; Kazlauskas, R. J.; Gotor, V.	2006	Remote interactions explain the unusual regioselectivity of lipase from Pseudomonas cepacia toward the secondary hydroxyl of 2'-deoxynucleosides	ChemBioChem	7	693-698
Kinase inhibitor	Li, S. J.	2006	Structural details at active site of hen egg white lysozyme with di- and trivalent metal ions	Biopolymers	81	74-80
Kinase inhibitor	Matsumoto, T.; Kobayashi, T.; Kamata, K.	2006	Mechanisms underlying lysophosphatidylcholine-induced potentiation of vascular contractions in the Otsuka Long-Evans Tokushima Fatty (OLETF) rat aorta	British Journal of Pharmacology	149	931-941
Kinase inhibitor	Matters, Dominic; Cooper, Helen J.; McDonnell, Liam; Iniesta, Jesus; Heptinstall, John; Derrick, Peter; Walton, David; Peterson, Ian	2006	Mass spectrometry in demonstrating the site-specific nitration of hen egg white lysozyme by an improved electrochemical method	Analytical Biochemistry	356	171-181
Kinase inhibitor	Mehdi, Mohamad Z.; Vardatsikos, George; Pandey, Sanjay K.; Srivastava, Ashok K.	2006	Involvement of Insulin-like Growth Factor Type 1 Receptor and Protein Kinase Cδ in Bis (maltolato) oxovanadium (IV)-Induced Phosphorylation of Protein Kinase B in HepG2 Cells	Biochemistry	45	11605-11615
Kinase inhibitor	Missan, S.; Zhabyeyev, P.; Linsdell, P.; McDonald, T. F.	2006	Insensitivity of cardiac delayed-rectifier IKr to tyrosine phosphorylation inhibitors and stimulators	British Journal of Pharmacology	148	724-731
Kinase inhibitor	Missan, Sergey; Linsdell, Paul; McDonald, Terence F.	2006	Tyrosine kinase and phosphatase regulation of slow delayed-rectifier K+ current in guinea-pig ventricular myocytes	Journal of Physiology-London	573	469-482
Kinase inhibitor	Pasantes-Morales, H.; Lezama, R. A.; Ramos-Mandujano, G.	2006	Tyrosine kinases and osmolyte fluxes during hyposmotic swelling	Acta Physiologica	187	93-102
Kinase inhibitor	Pasantes-Morales, Herminia; Lezama, Ruth A.; Ramos-Mandujano, Gerardo; Tuz, Karina L.	2006	Mechanisms of cell volume regulation in hypo-osmolality	American Journal of Medicine	119	S4-S11
Kinase inhibitor	Taylor, David R.; Hooper, Nigel M.	2006	The prion protein and lipid rafts (Review)	Molecular Membrane Biology	23	89-99
Kinase inhibitor	Weigand, Letitia; Sylvester, J. T.; Shimoda, Larissa A.	2006	Mechanisms of endothelin-1-induced contraction in pulmonary arteries from chronically hypoxic rats	American Journal of Physiology-Lung Cellular and Molecular Physiology	290	L284-L290
Kinase inhibitor	Woollhead, Alison M.; Baines, Deborah L.	2006	Forskolin-induced cell shrinkage and apical translocation of functional enhanced green fluorescent protein-human αENaC in H441 lung epithelial cell monolayers	Journal of Biological Chemistry	281	5158-5168
Kinase inhibitor	Deng, Jinxia; Grande, Fedora; Neamati, Nouri	2007	Small molecule inhibitors of Stat3 signaling pathway	Current cancer drug targets	7	91-107
Kinase inhibitor	Hee, H J; Hong, B Z; Kwak, Y G; Yuan, K; Park, W H; Kim, S Z; Kim, S H	2007	Role of Gap Junction in the Regulation of Renin Release and Intracellular Calcium in As 4.1 Cell Line	Korean Journal of Physiology & Pharmacology	11	107-112
Kinase inhibitor	Kenward, Angela G.; Bartolotti, Libero J.; Burns, Colin S.	2007	Copper and zinc promote interactions between membrane-anchored peptides of the metal binding domain of the prion protein	Biochemistry	46	4261-4271
Kinase inhibitor	Lipson, Rebecca S.; Clarke, Steven G.	2007	S-adenosylmethionine-dependent protein methylation in mammalian cytosol via tyrphostin modification by catechol-O-methyltransferase	Journal of Biological Chemistry	282	31094-31102
Kinase inhibitor	Liu, Caiqiong; Tazzeo, Tracy; Lippton, Howard; Janssen, Luke J.	2007	Role of tyrosine phosphorylation in U46619-induced vasoconstriction of pulmonary vasculature and its modulation by genistein, daidzein, and equol	Journal of cardiovascular pharmacology	50	441-448
Kinase inhibitor	Maraldi, Tullia; Fiorentini, Diana; Prata, Cecilia; Landi, Laura; Hakim, Gabriele	2007	Glucose-transport regulation in leukemic cells: how can H2O2 mimic stem cell factor effects?	Antioxidants & Redox Signaling	9	271-279
Kinase inhibitor	Nick, Hanspeter	2007	Combination Comprising an Iron Chelator and an Anti-Neoplastic Agent and Use Thereof
Kinase inhibitor	Nizri, Eran; Irony-Tur-Sinai, Michal; Lavon, Iris; Meshulam, Haim; Amitai, Gabi; Brenner, Talma	2007	IBU-octyl-cytisine, a novel bifunctional compound eliciting anti-inflammatory and cholinergic activity, ameliorates CNS inflammation by inhibition of T-cell activity	International Immunopharmacology	7	1129-1139
Kinase inhibitor	Papp, Sylvia; Fadel, Marc P.; Kim, Hugh; McCulloch, Christopher A.; Opas, Michal	2007	Calreticulin affects fibronectin-based cell-substratum adhesion via the regulation of c-Src activity	Journal of Biological Chemistry	282	16585-16598
Kinase inhibitor	Paz, Helicia; Wong, Christie A.; Li, Wei; Santat, Leah; Wong, K. K.; Chatterjee, Saswati	2007	Quiescent subpopulations of human CD34-positive hematopoietic stem cells are preferred targets for stable recombinant adeno-associated virus type 2 transduction	Human gene therapy	18	614-626
Kinase inhibitor	Ruknudin, Abdul M.; Wei, Shao-Kui; Haigney, Mark C.; Lederer, W. J.; Schulze, Dan H.	2007	Phosphorylation and other conundrums of Na/Ca exchanger, NCX1	Annals of the New York Academy of Sciences	1099	103-118
Kinase inhibitor	Sattar, Akm A.; Berhanu, Chali; Gebreselassie, Surafel; Berhanu, Paulos	2007	Human insulin receptor juxtamembrane domain independent insulin signaling	Cell Biology International	31	815-824
Kinase inhibitor	Umemura, Ken; Kimura, Hideo	2007	Hydrogen sulfide enhances reducing activity in neurons: neurotrophic role of H2S in the brain?	Antioxidants & Redox Signaling	9	2035-2042
Kinase inhibitor	Villalba, Nuria; Stankevicius, Edgaras; Garcia-Sacristán, Albino; Simonsen, Ulf; Prieto, Dolores	2007	Contribution of both Ca2+ entry and Ca2+ sensitization to the α1-adrenergic vasoconstriction of rat penile small arteries	American Journal of Physiology-Heart and Circulatory Physiology	292	H1157-H1169
Kinase inhibitor	Zankov, Dimitar P.; Toyoda, Futoshi; Omatsu-Kanbe, Mariko; Matsuura, Hiroshi; Horie, Minoru	2007	Angiotensin II Type 1 Receptor Partially Mediates Stretch-Induced Potentiation of the Slow Component of Delayed Rectifier Potassium Current in Guinea Pig Atrium	Circulation	116	II_186
Kinase inhibitor	Zhong, Li; Zhao, Weihong; Wu, Jianqing; Li, Baozheng; Zolotukhin, Sergei; Govindasamy, Lakshmanan; Agbandje-McKenna, Mavis; Srivastava, Arun	2007	A dual role of EGFR protein tyrosine kinase signaling in ubiquitination of AAV2 capsids and viral second-strand DNA synthesis	Molecular Therapy	15	1323-1330
Kinase inhibitor	Cabrera, Ricardo; Ambrosio, Andre L. B.; Garratt, Richard C.; Guixe, Victoria; Babul, Jorge	2008	Crystallographic Structure of Phosphofructokinase-2 from Escherichia coli in Complex with Two ATP Molecules. Implications for Substrate Inhibition	Journal of Molecular Biology	383	588-602
Kinase inhibitor	DalBó, Silvia; Goulart, Suelen; Horst, Heros; Pizzolatti, Moacir Geraldo; Ribeiro-do-Valle, Rosa Maria	2008	Activation of endothelial nitric oxide synthase by proanthocyanidin-rich fraction from Croton celtidifolius (Euphorbiaceae): involvement of extracellular calcium influx in rat thoracic aorta	Journal of pharmacological sciences	107	181-189
Kinase inhibitor	de Graauw, Marjo; Tijdens, Ine; Smeets, Mirjam B.; Hensbergen, Paul J.; Deelder, Andre M.; van de Water, Bob	2008	Annexin A2 phosphorylation mediates cell scattering and branching morphogenesis via cofilin activation	Molecular and Cellular Biology	28	1029-1040
Kinase inhibitor	Gaggelli, Elena; Jankowska, Elzbieta; Kozlowski, Henryk; Marcinkowska, Alina; Migliorini, Caterina; Stanczak, Pawel; Valensin, Daniela; Valensin, Gianni	2008	Structural characterization of the intra-and inter-repeat copper binding modes within the N-terminal region of “prion related protein”(PrP-rel-2) of zebrafish	Journal of Physical Chemistry B	112	15140-15150
Kinase inhibitor	Hong, Bing-zhe; Wang, Li-ping; Gao, Li-jian; Xie, Tong-jie; Piao, Hai-nan; Li, Wan-qiu; Liu, Xue-tian; Li, Sheng-fan	2008	bFGF increases intracellular free Mg^ 2^+ by tyrosine kinase/PI3K/PLC gamma in HUVECs	Chinese Pharmacological Bulletin	24	50
Kinase inhibitor	Knock, Greg A.; Shaifta, Yasin; Snetkov, Vladimir A.; Vowles, Benjamin; Drndarski, Svetlana; Ward, Jeremy P. T.; Aaronson, Philip I.	2008	Interaction between src family kinases and rho-kinase in agonist-induced Ca2+-sensitization of rat pulmonary artery	Cardiovascular Research	77	570-579
Kinase inhibitor	Missan, Sergey; Linsdell, Paul; McDonald, Terence F.	2008	Involvement of tyrosine kinase in the hyposmotic stimulation of I (Ks) in guinea-pig ventricular myocytes	Pflugers Archiv-European Journal of Physiology	456	489-500
Kinase inhibitor	Montezano, A. C.; Callera, G. E.; Yogi, A.; He, Y.; Tostes, R. C.; He, G.; Schiffrin, E. L.; Touyz, R. M.	2008	Aldosterone and angiotensin II synergistically stimulate migration in vascular smooth muscle cells through c-Src-regulated redox-sensitive RhoA pathways	Arteriosclerosis, Thrombosis and Vascular Biology	28	1511-1518
Kinase inhibitor	Pietropaolo, Adriana; Muccioli, Luca; Zannoni, Claudio; La Mendola, Diego; Maccarrone, Giuseppe; Pappalardo, Giuseppe; Rizzarelli, Enrico	2008	Unveiling the role of histidine and tyrosine residues on the conformation of the avian prion hexarepeat domain	Journal of Physical Chemistry B	112	5182-5188
Kinase inhibitor	Prata, Cecilia; Maraldi, Tullia; Fiorentini, Diana; Zambonin, Laura; Hakim, Gabriele; Landi, Laura	2008	Nox-generated ROS modulate glucose uptake in a leukaemic cell line	Free Radical Research	42	405-414
Kinase inhibitor	Xie, Tong-jie; Hong, Bing-zhe; Li, Sheng-fan; Wang, Li-ping; Piao, Hai-nan; Gao, Li-jian; Liu, Xue-tian; Chen, Yu-ting	2008	Angiopoietin-1 increases intracellular free Mg∼(2+) by tyrosine kinase/PI3K in HUVECs [J]	Chinese Journal of Pathophysiology	9	1
CME inhibitor	Han, Zongchao; Zhong, Li; Srivastava, Arun; Stacpoole, Peter W.	2008	Pyruvate dehydrogenase complex deficiency caused by ubiquitination and proteasome-mediated degradation of the E1 beta subunit	Journal of Biological Chemistry	283	237-243
Kinase inhibitor	Asano, Junji; Niisato, Naomi; Nakajima, Ken-ichi; Miyazaki, Hiroaki; Yasuda, Makoto; Iwasaki, Yoshinobu; Hama, Takemitsu; Dejima, Kenji; Hisa, Yasuo; Marunaka, Yoshinori	2009	Quercetin stimulates Na+/K+/2Cl- cotransport via PTK-dependent mechanisms in human airway epithelium	American journal of respiratory cell and molecular biology	41	688-695
Kinase inhibitor	Chen, Bin; Wild, David; Guha, Rajarshi	2009	PubChem as a source of polypharmacology	Journal of chemical information and modeling	49	2044-2055
Kinase inhibitor	Kang, Young-Shin; Zhao, Xiaohong; Lovaas, Jenna; Eisenberg, Evan; Greene, Lois E.	2009	Clathrin-independent internalization of normal cellular prion protein in neuroblastoma cells is associated with the Arf6 pathway	Journal of Cell Science	122	4062-4069
Kinase inhibitor	Taylor, David R.; Whitehouse, Isobel J.; Hooper, Nigel M.	2009	Glypican-1 mediates both prion protein lipid raft association and disease isoform formation	PLoS Pathogens	5	e1000666
Kinase inhibitor	Toychiev, Abduqodir H.; Sabirov, Ravshan Z.; Takahashi, Nobuyaki; Ando-Akatsuka, Yuhko; Liu, Hongtao; Shintani, Takafumi; Noda, Masaharu; Okada, Yasunobu	2009	Activation of maxi-anion channel by protein tyrosine dephosphorylation	American Journal of Physiology-Cell Physiology	297	C990-C1000
Kinase inhibitor	Valente, R. C.; Nascimento, C. R.; Araujo, E. G.; Rumjanek, V. M.	2009	mCD14 expression in human monocytes is downregulated by ouabain via transactivation of epithelial growth factor receptor and activation of p38 mitogen-activated protein kinase	Neuroimmunomodulation	16	228-236
Kinase inhibitor	Xu, Shang-Zhong; Zhong, Wenwen; Ghavideldarestani, Maryam; Saurabh, Rahul; Lindow, Steve W.; Atkin, Stephen L.	2009	Multiple mechanisms of soy isoflavones against oxidative stress-induced endothelium injury	Free Radical Biology and Medicine	47	167-175
Kinase inhibitor	Zankov, Dimitar P.; Toyoda, Futoshi; Omatsu-Kanbe, Mariko; Matsuura, Hiroshi; Horie, Minoru	2009	Angiotensin II type 1 receptor mediates partially hyposmotic-induced increase of I (Ks) current in guinea pig atrium	Pflügers Archiv-European Journal of Physiology	458	837-849
Kinase inhibitor	Zhao, Xinmin; Xia, Liqiu; Ding, Xuezhi; Yu, Ziquan; Lue, Yuan; Tao, Wenna	2009	Homology Modeling of Cyt2Ca1 of Bacillus thuringiensis and Its Molecular Docking with Inositol Monophosphate	Chinese Journal of Chemistry	27	2085-2089
Kinase inhibitor	de Rezende Corrêa, Gustavo; da Silva Cunha, Karinne Cristinne; Dos Santos, Aline Araujo; de Araujo, Elizabeth Giestal	2010	The Trophic Effect of Ouabain on Retinal Ganglion Cell is Mediated by EGF Receptor and PKC δ Activation	Neurochemical Research	35	1343-1352
Kinase inhibitor	Dong, Ming-Qing; Sun, Hai-Ying; Tang, Qiang; Tse, Hung-Fat; Lau, Chu-Pak; Li, Gui-Rong	2010	Regulation of human cardiac KCNQ1/KCNE1 channel by epidermal growth factor receptor kinase	Biochimica et Biophysica Acta - Biomembranes	1798	995-1001
Kinase inhibitor	Hong, Zhigang; Cabrera, Jesus A.; Mahapatra, Saswati; Archer, Stephen L.; Weir, E. K.	2010	Activation Of EGFR/p38/JNK Pathway Contribute To Oxygen-induced Contraction Of Ductus Arteriosus	Circulation	122	A20249
Kinase inhibitor	Iniesta, Jesus; Deseada Esclapez-Vicente, Maria; Heptinstall, John; Walton, David J.; Peterson, Ian R.; Mikhailov, Victor A.; Cooper, Helen J.	2010	Retention of enzyme activity with a boron-doped diamond electrode in the electro-oxidative nitration of lysozyme	Enzyme and Microbial Technology	46	472-478
Kinase inhibitor	Phannachet, Kulwadee; Raksat, Ponlawoot; Limvuttegrijeerat, Thidarat; Promdonkoy, Boonhiang	2010	Production and Characterization of N- and C-terminally Truncated Mtx2: a Mosquitocidal Toxin from Bacillus sphaericus	Current Microbiology	61	549-553
Kinase inhibitor	Pickard, Mark R.; Jenkins, Stuart I.; Koller, Chris J.; Furness, David N.; Chari, Divya M.	2010	Magnetic nanoparticle labeling of astrocytes derived for neural transplantation	Tissue Engineering Part C: Methods	17	89-99
Kinase inhibitor	Polanski, Witold; Enzensperger, Christoph; Reichmann, Heinz; Gille, Gabriele	2010	The exceptional properties of 9-methyl-β-carboline: stimulation, protection and regeneration of dopaminergic neurons coupled with anti-inflammatory effects	Journal of neurochemistry	113	1659-1675
Kinase inhibitor	Qiu, Hu; Ma, Shaojie; Shen, Rong; Guo, Wanlin	2010	Dynamic and energetic mechanisms for the distinct permeation rate in AQP1 and AQP0	Biochimica et Biophysica Acta - Biomembranes	1798	318-326
Kinase inhibitor	Sivagnanam, Venkataragavalu; Song, Bo; Vandevyver, Caroline; Bünzli, Jean-Claude G.; Gijs, Martin A. M.	2010	Selective breast cancer cell capture, culture, and immunocytochemical analysis using self-assembled magnetic bead patterns in a microfluidic chip	Langmuir	26	6091-6096
Kinase inhibitor	Takahashi, Atsushi; Inokoshi, Junji; Tsunoda, Masaru; Suzuki, Kaoru; Takenaka, Akio; Sekiguchi, Takeshi; Omura, Satoshi; Tanaka, Haruo	2010	Actinohivin: specific amino acid residues essential for anti-HIV activity	Journal of antibiotics	63	661-665
Kinase inhibitor	Tan, Boon Hian; Wong, Peter T. H.; Bian, Jin-Song	2010	Hydrogen sulfide: a novel signaling molecule in the central nervous system	Neurochemistry International	56	2016-10-03
Kinase inhibitor	Tojima, Takuro; Itofusa, Rurika; Kamiguchi, Hiroyuki	2010	Asymmetric clathrin-mediated endocytosis drives repulsive growth cone guidance	Neuron	66	370-377
Kinase inhibitor	Villalba, Nuria; Kun, Attila; Stankevicius, Edgaras; Simonsen, Ulf	2010	Role for Tyrosine Kinases in Contraction of Rat Penile Small Arteries	Journal of Sexual Medicine	7	2086-2095
CME inhibitor	Kale, Shiv D.; Gu, Biao; Capelluto, Daniel G. S.; Dou, Daolong; Feldman, Emily; Rumore, Amanda; Arredondo, Felipe D.; Hanlon, Regina; Fudal, Isabelle; Rouxel, Thierry; others,	2010	External lipid PI3P mediates entry of eukaryotic pathogen effectors into plant and animal host cells	Cell	142	284-295
Kinase inhibitor	Bach, Liên; Gissot, Lionel; Marion, Jessica; Tellier, Frédérique; Moreau, Patrick; Satiat-Jeunemaître, Béatrice; Palauqui, Jean-Christophe; Napier, Johnathan A.; Faure, Jean-Denis	2011	Very-long-chain fatty acids are required for cell plate formation during cytokinesis in Arabidopsis thaliana	Journal of Cell Science	124	3223-3234
Kinase inhibitor	Choi, Dong Hoon; Kim, Kwang Soon; Yang, Se Hwan; Chung, Doo Hyun; Song, Boyeong; Sprent, Jonathan; Cho, Jae Ho; Sung, Young Chul	2011	Dendritic cell internalization of α-galactosylceramide from CD8 T cells induces potent antitumor CD8 T-cell responses	Cancer Research	71	7442-7451
Kinase inhibitor	Garcia-Echeverria, Carlos; Stauffer, Frédéric; Furet, Pascal	2011	1, 3-dihydro-imidazo [4, 5-C] quinolin-2-ones as lipid kinase inhibitors
Kinase inhibitor	Ghosh, Biswarup; Li, Yan; Thayer, Stanley A.	2011	Inhibition of the plasma membrane Ca2+ pump by CD44 receptor activation of tyrosine kinases increases the action potential afterhyperpolarization in sensory neurons	Journal of Neuroscience	31	2361-2370
Kinase inhibitor	Hummel, Ina; Klappe, Karin; Ercan, Cigdem; Kok, Jan Willem	2011	Multidrug Resistance-Related Protein 1 (MRP1) Function and Localization Depend on Cortical Actin	Molecular Pharmacology	79	229-240
Kinase inhibitor	Ji, Chang G.; Zhang, John Z. H.	2011	Quantifying the Stabilizing Energy of the Intraprotein Hydrogen Bond Due to Local Mutation	Journal of Physical Chemistry B	115	12230-12233
Kinase inhibitor	Lambert, Charles C.	2011	Signaling pathways in ascidian oocyte maturation: the roles of cAMP/Epac, intracellular calcium levels, and calmodulin kinase in regulating GVBD	Molecular Reproduction and Development	78	726-733
Kinase inhibitor	Ligeza, Janusz; Ligeza, Joanna; Klein, Andrzej	2011	Growth factor/growth factor receptor loops in autocrine growth regulation of human prostate cancer DU145 cells	Acta Biochimica Polonica	58	391-396
Kinase inhibitor	Lin, Amanda H. Y.; Leung, George P. H.; Leung, Susan W. S.; Vanhoutte, Paul M.; Man, Ricky Y. K.	2011	Genistein enhances relaxation of the spontaneously hypertensive rat aorta by transactivation of epidermal growth factor receptor following binding to membrane estrogen receptors-α and activation of a G protein-coupled, endothelial nitric oxide synthase-dependent pathway	Pharmacological Research	63	181-189
Kinase inhibitor	Vanden Berghe, Wim; De Naeyer, An; Dijsselbloem, Nathalie; David, Jean-Pierre; De Keukeleire, Denis; Haegeman, Guy	2011	Attenuation of ERK/RSK2-driven NFκB gene expression and cancer cell proliferation by kurarinone, a lavandulyl flavanone isolated from Sophora flavescens Ait. roots	Endocrine, Metabolic & Immune Disorders-Drug Targets	11	247-261
Kinase inhibitor	Deezagi, A.; Ansari-Majd, S.; Vaseli-Hagh, N.	2012	Induced apoptosis in human prostate cancer cells by blocking of vascular endothelial growth factor by siRNA	Clinical and Translational Oncology	14	791-799
Kinase inhibitor	Islam, Md Rafiqul; Uramoto, Hiromi; Okada, Toshiaki; Sabirov, Ravshan Z.; Okada, Yasunobu	2012	Maxi-anion channel and pannexin 1 hemichannel constitute separate pathways for swelling-induced ATP release in murine L929 fibrosarcoma cells	American Journal of Physiology-Cell Physiology	303	C924-C935
Kinase inhibitor	Luke, Trevor; Maylor, Julie; Undem, Clark; Sylvester, J. T.; Shimoda, Larissa A.	2012	Kinase-dependent activation of voltage-gated Ca2+ channels by ET-1 in pulmonary arterial myocytes during chronic hypoxia	American Journal of Physiology-Lung Cellular and Molecular Physiology	302	L1128-L1139
Kinase inhibitor	Maiolo, Daniele; Mitola, Stefania; Leali, Daria; Oliviero, Giulio; Ravelli, Cosetta; Bugatti, Antonella; Depero, Laura E.; Presta, Marco; Bergese, Paolo	2012	Role of nanomechanics in canonical and noncanonical pro-angiogenic ligand/VEGF receptor-2 activation	Journal of the American Chemical Society	134	14573-14579
Kinase inhibitor	Ózer, Nesrin Kartal; Spycher, Stefan	2012	Modulation by Oxidants and Antioxidants of Signal Transduction	Oxidative Stress and Signal Transduction		323
Kinase inhibitor	Park, Eul-Soo; Kim, Minji; Shin, Jong-Shik	2012	Molecular determinants for substrate selectivity of omega-transaminases	Applied Microbiology and Biotechnology	93	2425-2435
Kinase inhibitor	Tedja, Roslyn; Lim, May; Amal, Rose; Marquis, Christopher	2012	Effects of serum adsorption on cellular uptake profile and consequent impact of titanium dioxide nanoparticles on human lung cell lines	ACS Nano	6	4083-4093
Kinase inhibitor	Wang, Jaw-Yuan; Chen, Ben-Kuen; Wang, Yu-Shiuan; Tsai, Yao-Ting; Chen, Wei-Chiao; Chang, Wen-Chang; Hou, Ming-Feng; Wu, Yang-Chang; Chang, Wei-Chiao	2012	Involvement of store-operated calcium signaling in EGF-mediated COX-2 gene activation in cancer cells	Cellular Signalling	24	162-169
Kinase inhibitor	Deachapunya, Chatsri; Poonyachoti, Sutthasinee	2013	Activation of chloride secretion by isoflavone genistein in endometrial epithelial cells	Cellular Physiology and Biochemistry	32	1473-1486
Kinase inhibitor	Entschladen, F.; Maaser, K.; Gunzer, M.; Friedl, P.; Niggemann, B.	2013	T Lymphocytes	Pezcoller Foundation Symposia	9	43
Kinase inhibitor	Montesinos, Juan Carlos; Langhans, Markus; Sturm, Silke; Hillmer, Stefan; Aniento, Fernando; Robinson, David G.; Marcote, María Jesús	2013	Putative p24 complexes in Arabidopsis contain members of the delta and beta subfamilies and cycle in the early secretory pathway	Journal of Experimental Botany	64	3147-3167
Kinase inhibitor	Raddum, Aase M.; Evensen, Lasse; Hollås, Hanne; Grindheim, Ann Kari; Lorens, James B.; Vedeler, Anni	2013	Domains I and IV of annexin A2 affect the formation and integrity of in vitro capillary-like networks	PLoS ONE	8	e60281
CME inhibitor	Zeng, Wei-Zheng; Liu, Di-Shi; Duan, Bo; Song, Xing-Lei; Wang, Xiang; Wei, Dong; Jiang, Wen; Zhu, Michael X.; Li, Yong; Xu, Tian-Le	2013	Molecular Mechanism of Constitutive Endocytosis of Acid-Sensing Ion Channel 1a and Its Protective Function in Acidosis-Induced Neuronal Death	Journal of Neuroscience	33	7066-7078
Kinase inhibitor	Akita, T.; Okada, Y.	2014	Characteristics and roles of the volume-sensitive outwardly rectifying (VSOR) anion channel in the central nervous system	Neuroscience	275	211-231
Kinase inhibitor	Garcia-Vaz, Eliana; Chen, Gui-Lan; Bhandari, Sunil; Daskoulidou, Nikoleta; Zeng, Bo; Jiang, Hongni; Gomez, Maria F.; Atkin, Stephen L.; Xu, Shang-Zhong	2014	ORAI store-operated calcium channels are associated with proximal renal tubule dysfunction in diabetic nephropathy (689.13)	FASEB Journal	28	689-13
Kinase inhibitor	Hong, Zhigang; Cabrera, Jésus A.; Mahapatra, Saswati; Kutty, Shelby; Weir, E. Kenneth; Archer, Stephen L.	2014	Activation of the EGFR/p38/JNK pathway by mitochondrial-derived hydrogen peroxide contributes to oxygen-induced contraction of ductus arteriosus	Journal of Molecular Medicine	92	995-1007
Kinase inhibitor	Jang, SeongJae; Ohtani, Katsuki; Fukuoh, Atsushi; Mori, Kenichiro; Yoshizaki, Takayuki; Kitamoto, Noritoshi; Kim, YounUck; Suzuki, Yasuhiko; Wakamiya, Nobutaka	2014	Scavenger receptor CL-P1 mediates endocytosis by associating with AP-2μ2	Biochimica et Biophysica Acta - General Subjects	1840	3226-3237
Kinase inhibitor	Karaguzel, Ersagun; Sivrikaya, Abdullah; Mentese, Ahmet; Yulug, Esin; Turkmen, Suha; Kutlu, Omer; Guler, Yavuz; Us, Diler; Turedi, Suleyman; Alver, Ahmet; others,	2014	Investigation of tyrphostin AG 556 for testicular torsion-induced ischemia reperfusion injury in rat	Journal of Pediatric Urology	10	223-229
CME inhibitor	Petters, Charlotte; Bulcke, Felix; Thiel, Karsten; Bickmeyer, Ulf; Dringen, Ralf	2014	Uptake of fluorescent iron oxide nanoparticles by oligodendroglial OLN-93 cells	Neurochemical Research	39	372-383
Kinase inhibitor	Uwada, Junsuke; Yoshiki, Hatsumi; Masuoka, Takayoshi; Nishio, Matomo; Muramatsu, Ikunobu	2014	Intracellular localization of the M1 muscarinic acetylcholine receptor through clathrin-dependent constitutive internalization is mediated by a C-terminal tryptophan-based motif	Journal of Cell Science	127	3131-3140
Kinase inhibitor	Al-Shehri, Abdulghani; Favretto, Marco E.; Ioannou, Panayiotis V.; Romero, Ignacio A.; Couraud, Pierre-Olivier; Weksler, Babette Barbash; Parker, Terry L.; Kallinteri, Paraskevi	2015	Permeability of PEGylated Immunoarsonoliposomes Through In Vitro Blood Brain Barrier-Medulloblastoma Co-culture Models for Brain Tumor Therapy	Pharmaceutical Research	32	1072-1083
Kinase inhibitor	Liu, Pengcheng; Peng, Hong-Juan; Zhu, Jinsong	2015	Juvenile hormone-activated phospholipase C pathway enhances transcriptional activation by the methoprene-tolerant protein	Proceedings of the National Academy of Sciences of the United States of America	112	E1871-E1879
Kinase inhibitor	Petters, Charlotte; Dringen, Ralf	2015	Accumulation of iron oxide nanoparticles by cultured primary neurons	Neurochemistry International	81	2016-09-01
Kinase inhibitor	Van Sebille, Ysabella Z. A.; Gibson, Rachel J.; Wardill, Hannah R.; Bowen, Joanne M.	2015	ErbB small molecule tyrosine kinase inhibitor (TKI) induced diarrhoea: Chloride secretion as a mechanistic hypothesis	Cancer Treatment Reviews	41	646-652

## Sheet: TyrA23 plant
Supplementary Data 1. Published work using TyrA23
B, In the plant field
Topic	Authors	Year	Title	Journal/Book	Volume	Pages
Kinase inhibitor	Bernasconi, Paul	1996	Effect of synthetic and natural protein tyrosine kinase inhibitors on auxin efflux in zucchini (Cucurbita pepo) hypocotyls	Physiologia Plantarum	96	205-210
CME inhibitor	Aniento, F., Robinson, D.G.	2005	Testing for endocytosis in plants	Protoplasma	226	3-11
CME inhibitor	Ortiz-Zapater, Elena; Soriano-Ortega, Esther; Marcote, María Jesús; Ortiz-Masiá, Dolores; Aniento, Fernando	2006	Trafficking of the human transferrin receptor in plant cells: effects of tyrphostin A23 and brefeldin A	Plant Journal	48	757-770
CME inhibitor	Dhonukshe, Pankaj; Aniento, Fernando; Hwang, Inhwan; Robinson, David G.; Mravec, Jozef; Stierhof, York-Dieter; Friml, Jiri	2007	Clathrin-mediated constitutive endocytosis of PIN auxin efflux carriers in Arabidopsis	Current Biology	17	520-527
CME inhibitor	Haas, Thomas J.; Sliwinski, Marek K.; Martinez, Dana E.; Preuss, Mary; Ebine, Kazuo; Ueda, Takashi; Nielsen, Erik; Odorizzi, Greg; Otegui, Marisa S.	2007	The Arabidopsis AAA ATPase SKD1 is involved in multivesicular endosome function and interacts with its positive regulator LYST-INTERACTING PROTEIN5	Plant Cell	19	1295-1312
Kinase inhibitor	Ito, Shin-ichi; Ihara, Takashi; Tamura, Hideyuki; Tanaka, Shuhei; Ikeda, Tsuyoshi; Kajihara, Hiroshi; Dissanayake, Chandrika; Abdel-Motaal, Fatma F.; El-Sayed, Magdi A.	2007	α-Tomatine, the major saponin in tomato, induces programmed cell death mediated by reactive oxygen species in the fungal pathogen Fusarium oxysporum	FEBS Letters	581	3217-3222
CME inhibitor	Jaillais, Yvon; Gaude, Thierry	2007	Sorting out the sorting functions of endosomes in Arabidopsis	Plant Signaling & Behavior	2	556-558
CME inhibitor	Lam, Sheung Kwan; Tse, Yu Chung; Robinson, David G.; Jiang, Liwen	2007	Tracking down the elusive early endosome	Trends in Plant Science	12	497-505
CME inhibitor	Müller, Jens; Mettbach, Ursula; Menzel, Diedrik; Šamaj, Jozef	2007	Molecular Dissection of Endosomal Compartments in Plants	Plant Physiology	145	293-304
CME inhibitor	Perez-Gomez, Jose; Moore, Ian	2007	Plant endocytosis: It is clathrin after all	Current Biology	17	R217-R219
CME inhibitor	Reichardt, Ilka; Stierhof, York-Dieter; Mayer, Ulrike; Richter, Sandra; Schwarz, Heinz; Schumacher, Karin; Jürgens, Gerd	2007	Plant cytokinesis requires de novo secretory trafficking but not endocytosis	Current Biology	17	2047-2053
CME inhibitor	Aker, Jose; de Vries, Sacco C.	2008	Plasma membrane receptor complexes	Plant Physiology	147	1560-1564
CME inhibitor	Bar, Maya; Aharon, Maya; Benjamin, Sigi; Rotblat, Barak; Horowitz, Mia; Avni, Adi	2008	AtEHDs, novel Arabidopsis EH-domain-containing proteins involved in endocytosis	Plant Journal	55	1025-1038
CME inhibitor	Brearley, Charles	2008	Sorting out PtdIns (4, 5) P2 and clathrin-coated vesicles in plants	Biochemical Journal	415	e1-e3
CME inhibitor	Geldner, Niko; Robatzek, Silke	2008	Plant receptors go endosomal: A moving view on signal transduction	Plant Physiology	147	1565-1574
CME inhibitor	Ghelis, Thanos; Bolbach, Gérard; Clodic, Gilles; Habricot, Yvette; Miginiac, Emile; Sotta, Bruno; Jeannette, Emmanuelle	2008	Protein tyrosine kinases and protein tyrosine phosphatases are involved in abscisic acid-dependent processes in Arabidopsis seeds and suspension cells	Plant Physiology	148	1668-1680
CME inhibitor	Groen, Arnoud J.; de Vries, Sacco C.; Lilley, Kathryn S.	2008	A proteomics approach to membrane trafficking	Plant Physiology	147	1584-1589
CME inhibitor	Kleine-Vehn, Juergen; Friml, Jiri	2008	Polar Targeting and Endocytic Recycling in Auxin-Dependent Plant Development	Annual Review of Cell and Developmental Biology	24	447-473
CME inhibitor	Konopka, Catherine A.; Backues, Steven K.; Bednarek, Sebastian Y.	2008	Dynamics of Arabidopsis dynamin-related protein 1C and a clathrin light chain at the plasma membrane	Plant Cell	20	1363-1380
CME inhibitor	Konopka, Catherine A.; Bednarek, Sebastian Y.	2008	Comparison of the dynamics and functional redundancy of the Arabidopsis dynamin-related isoforms DRP1A and DRP1C during plant development	Plant Physiology	147	1590-1602
CME inhibitor	Leborgne-Castel, Nathalie; Lherminier, Jeannine; Der, Christophe; Fromentin, Jerome; Houot, Valerie; Simon-Plas, Francoise	2008	The plant defense elicitor cryptogein stimulates clathrin-mediated endocytosis correlated with reactive oxygen species production in Bright Yellow-2 tobacco cells	Plant Physiology	146	1255-1266
CME inhibitor	Lisboa, S.; Scherer, G. E. F.; Quader, H.	2008	Localized endocytosis in tobacco pollen tubes: visualisation and dynamics of membrane retrieval by a fluorescent phospholipid	Plant Cell Reports	27	21-28
CME inhibitor	Robinson, David G.; Jiang, Liwen; Schumacher, Karin	2008	The endosomal system of plants: Charting new and familiar territories	Plant Physiology	147	1482-1492
CME inhibitor	Woollard, Astrid A. D.; Moore, Ian	2008	The functions of Rab GTPases in plant membrane traffic	Current Opinion in Plant Biology	11	610-619
CME inhibitor	Irani, Niloufer G.; Russinova, Eugenia	2009	Receptor endocytosis and signaling in plants	Current Opinion in Plant Biology	12	653-659
CME inhibitor	Ivanov, Rumen; Gaude, Thierry	2009	Endocytosis and Endosomal Regulation of the S-Receptor Kinase during the Self-Incompatibility Response in Brassica oleracea	Plant Cell	21	2107-2117
CME inhibitor	Kaiserli, Eirini; Sullivan, Stuart; Jones, Matthew A.; Feeney, Kevin A.; Christie, John M.	2009	Domain swapping to assess the mechanistic basis of Arabidopsis phototropin 1 receptor kinase activation and endocytosis by blue light	Plant Cell	21	3226-3244
CME inhibitor	Lam, Sheung Kwan; Cai, Yi; Tse, Yu Chung; Wang, Juan; Law, Angus Ho Yin; Pimpl, Peter; Chan, Ho Yin Edwin; Xia, Jun; Jiang, Liwen	2009	BFA-induced compartments from the Golgi apparatus and trans-Golgi network/early endosome are distinct in Plant Cells	Plant Journal	60	865-881
CME inhibitor	Leborgne-Castel, Nathalie; Luu, D. T.	2009	Regulation of endocytosis by external stimuli in plant cells	Plant Biosystems	143	630-635
CME inhibitor	Maurel, Christophe; Santoni, Véronique; Luu, Doan-Trung; Wudick, Michael M.; Verdoucq, Lionel	2009	The cellular dynamics of plant aquaporin expression and functions	Current Opinion in Plant Biology	12	690-698
CME inhibitor	Moscatelli, Alessandra; Idilli, Aurora Irene	2009	Pollen tube growth: a delicate equilibrium between secretory and endocytic pathways	Journal of Integrative Plant Biology	51	727-739
CME inhibitor	Richter, Sandra; Voß, Ute; Jürgens, Gerd	2009	Post-golgi traffic in plants	Traffic	10	819-828
CME inhibitor	Stanislas, Thomas; Bouyssie, David; Rossignol, Michel; Vesa, Simona; Fromentin, Jérôme; Morel, Johanne; Pichereaux, Carole; Monsarrat, Bernard; Simon-Plas, Françoise	2009	Quantitative proteomics reveals a dynamic association of proteins to detergent-resistant membranes upon elicitor signaling in tobacco	Molecular & Cellular Proteomics	8	2186-2198
CME inhibitor	Thordal-Christensen, Hans	2009	Vesicle trafficking in plant pathogen defence	Signaling and Communication in Plants	1	287-301
CME inhibitor	Tse, Yu Chung; Lam, Sheung Kwan; Jiang, Liwen	2009	Organelle Identification and Characterization in Plant Cells: Using a Combinational Approach of Confocal Immunofluorescence and Electron Microscope	Journal of Plant Biology	52	1-9
CME inhibitor	Bar, Maya; Avni, Adi	2010	Endocytosis in Plant–Fungal Interactions	Cellular Origin, Life in Extreme Habitats and Astrobiology	17	495-508
CME inhibitor	Bednarek, Sebastian Y; Backues, Steven K	2010	Plant dynamin-related protein families DRP1 and DRP2 in plant development	Biochemical Society Transactions	38	797
CME inhibitor	Boutte, Yohann; Frescatada-Rosa, Marcia; Men, Shuzhen; Chow, Cheung-Ming; Ebine, Kazuo; Gustavsson, Anna; Johansson, Lenore; Ueda, Takashi; Moore, Ian; Juergens, Gerd; Grebe, Markus	2010	Endocytosis restricts Arabidopsis KNOLLE syntaxin to the cell division plane during late cytokinesis	EMBO Journal	29	546-558
CME inhibitor	Fujimoto, M; Arimura, S; Ueda, T	2010	Arabidopsis dynamin-related proteins DRP2B and DRP1A participate together in clathrin-coated vesicle formation during endocytosis	Proceedings of the National Academy of Sciences of the United States of America	107	6094–6099
CME inhibitor	Grunewald, Wim; Friml, Jiří	2010	The march of the PINs: developmental plasticity by dynamic polar targeting in Plant Cells	EMBO Journal	29	2700-2714
CME inhibitor	Kale, Shiv D.; Gu, Biao; Capelluto, Daniel G. S.; Dou, Daolong; Feldman, Emily; Rumore, Amanda; Arredondo, Felipe D.; Hanlon, Regina; Fudal, Isabelle; Rouxel, Thierry; others,	2010	External lipid PI3P mediates entry of eukaryotic pathogen effectors into plant and animal host cells	Cell	142	284-295
CME inhibitor	Kleine-Vehn, Jürgen; Ding, Zhaojun; Jones, Angharad R.; Tasaka, Masao; Morita, Miyo T.; Friml, Jiří	2010	Gravity-induced PIN transcytosis for polarization of auxin fluxes in gravity-sensing root cells	PNAS	107	22344–22349
CME inhibitor	Klyachko, N. L.	2010	Plant signaling endosomes and endosome trafficking	Russian Journal of Plant Physiology	57	290-296
CME inhibitor	Leborgne-Castel, Nathalie; Adam, Thibaud; Bouhidel, Karim	2010	Endocytosis in plant-microbe interactions	Protoplasma	247	177-193
CME inhibitor	Liesche, Johannes; He, Hong-Xia; Grimm, Bernhard; Schulz, Alexander; Kühn, Christina	2010	Recycling of Solanum sucrose transporters expressed in yeast, tobacco, and in mature phloem sieve elements	Molecular Plant	3	1064-1074
CME inhibitor	Pang, Y; Wang, H; Song, WQ; Zhu, YX	2010	The cotton ATP synthase δ1 subunit is required to maintain a higher ATP/ADP ratio that facilitates rapid fibre cell elongation	Plant Biology	12	903-909
CME inhibitor	Robert, Stephanie; Kleine-Vehn, Juergen; Barbez, Elke; Sauer, Michael; Paciorek, Tomasz; Baster, Pawel; Vanneste, Steffen; Zhang, Jing; Simon, Sibu; Covanova, Milada; Hayashi, Kenichiro; Dhonukshe, Pankaj; Yang, Zhenbiao; Bednarek, Sebastian Y.; Jones, Alan M.; Luschnig, Christian; Aniento, Fernando; Zazimalova, Eva; Friml, Jiri	2010	ABP1 Mediates Auxin Inhibition of Clathrin-Dependent Endocytosis in Arabidopsis	Cell	143	111-121
CME inhibitor	Saint-Jean, Bruno; Seveno-Carpentier, Emilie; Alcon, Carine; Neuhaus, Jean-Marc; Paris, Nadine	2010	The cytosolic tail dipeptide Ile-Met of the pea receptor BP80 is required for recycling from the prevacuole and for endocytosis	Plant Cell	22	2825-2837
CME inhibitor	Suetsugu, Noriyuki; Takano, Akira; Kohda, Daisuke; Wada, Masamitsu	2010	Structure and activity of JAC1 J-domain implicate the involvement of the cochaperone activity with HSC70 in chloroplast photorelocation movement	Plant Signaling & Behavior	5	1602-1606
CME inhibitor	Barberon, Marie; Zelazny, Enric; Robert, Stéphanie; Conéjéro, Geneviève; Curie, Cathy; Friml, Jìří; Vert, Grégory	2011	Monoubiquitin-dependent endocytosis of the iron-regulated transporter 1 (IRT1) transporter controls iron uptake in plants	PNAS	108	E450–E458
CME inhibitor	Barbi, Tommaso; Irons, Sarah L.; Pepponi, Ilaria; Hawes, Chris; Ma, Julian K-C.; Drake, Pascal M. W.	2011	Expression and plasma membrane localization of the mammalian B-cell receptor complex in transgenic Nicotiana tabacum	Plant Biotechnology Journal	9	455-465
CME inhibitor	Chen, X; Irani, NG; Friml, J	2011	Clathrin-mediated endocytosis: the gateway into Plant Cells	Current Opinion in Plant Biology	14	674-682
CME inhibitor	De Caroli, Monica; Lenucci, Marcello S.; Di Sansebastiano, Gian-Pietro; Dalessandro, Giuseppe; De Lorenzo, Giulia; Piro, Gabriella	2011	Protein trafficking to the cell wall occurs through mechanisms distinguishable from default sorting in tobacco	Plant Journal	65	295-308
CME inhibitor	Ebine, Kazuo; Fujimoto, Masaru; Okatani, Yusuke; Nishiyama, Tomoaki; Goh, Tatsuaki; Ito, Emi; Dainobu, Tomoko; Nishitani, Aiko; Uemura, Tomohiro; Sato, Masa H.; others,	2011	A membrane trafficking pathway regulated by the plant-specific RAB GTPase ARA6	Nature Cell Biology	13	853-859
CME inhibitor	Furutani, Masahiko; Sakamoto, Norihito; Yoshida, Shuhei; Kajiwara, Takahito; Robert, Helene S.; Friml, Jiri; Tasaka, Masao	2011	Polar-localized NPH3-like proteins regulate polarity and endocytosis of PIN-FORMED auxin efflux carriers	Development	138	2069-2078
CME inhibitor	Kitakura, Saeko; Vanneste, Steffen; Robert, Stephanie; Lofke, Christian; Teichmann, Thomas; Tanaka, Hirokazu; Friml, Jiri	2011	Clathrin mediates endocytosis and polar distribution of PIN auxin transporters in Arabidopsis	Plant Cell	23	1920-1931
CME inhibitor	Li, Xiaojuan; Wang, Xiaohua; Yang, Yong; Li, Ruili; He, Qihua; Fang, Xiaohong; Doan-Trung Luu; Maurel, Christophe; Lin, Jinxing	2011	Single-molecule analysis of PIP2; 1 dynamics and partitioning reveals multiple modes of Arabidopsis plasma membrane aquaporin regulation	Plant Cell	23	3780-3797
CME inhibitor	Peer, Wendy Ann	2011	Plasma membrane protein trafficking	Plant Cell Monographs	19	31-56
CME inhibitor	Santuari, Luca; Scacchi, Emanuele; Rodriguez-Villalon, Antia; Salinas, Paula; Dohmann, Esther M. N.; Brunoud, Géraldine; Vernoux, Teva; Smith, Richard S.; Hardtke, Christian S.	2011	Positional Information by Differential Endocytosis Splits Auxin Response to Drive Arabidopsis Root Meristem Growth	Current Biology	21	1918-1923
CME inhibitor	Van Damme, Daniel; Gadeyne, Astrid; Vanstraelen, Marleen; Inze, Dirk; Van Montagu, Marc C. E.; De Jaeger, Geert; Russinova, Eugenia; Geelen, Danny	2011	Adaptin-like protein TPLATE and clathrin recruitment during plant somatic cytokinesis occurs via two distinct pathways	Proceedings of the National Academy of Sciences of the United States of America	108	615-620
CME inhibitor	Adam, T.; Bouhidel, K.; Der, C.; Robert, F.; Najid, A.; Simon-Plas, F.; Leborgne-Castel, N.	2012	Constitutive expression of clathrin hub hinders elicitor-induced clathrin-mediated endocytosis and defense gene expression in Plant Cells	FEBS Letters	586	3293-3298
CME inhibitor	Arpat, A. Bulak; Magliano, Pasqualina; Wege, Stefanie; Rouached, Hatem; Stefanovic, Aleksandra; Poirier, Yves	2012	Functional expression of PHO1 to the Golgi and trans-Golgi network and its role in export of inorganic phosphate	Plant Journal	71	479-491
CME inhibitor	Bâaziz, K. Ben; Lopez, D.; Bouzid, S.; Cochard, H.; Venisse, J. S.; Sakr, Soulaiman	2012	Early gene expression in the walnut tree occurring during stimulation of leaf hydraulic conductance by irradiance	Biologia Plantarum	56	657-666
CME inhibitor	Bar, Maya; Avni, Adi	2012	Endocytosis of LeEix and EHD Proteins During Plant Defense Signalling	Endocytosis in Plants		297-311
CME inhibitor	Beck, Martina; Heard, William; Mbengue, Malick; Robatzek, Silke	2012	The INs and OUTs of pattern recognition receptors at the cell surface	Current Opinion in Plant Biology	15	367-374
CME inhibitor	Beck, Martina; Robatzek, Silke	2012	Receptor trafficking in plants	Signaling and Communication in Plants	13	253-274
CME inhibitor	Beck, Martina; Zhou, Ji; Faulkner, Christine; MacLean, Daniel; Robatzek, Silke	2012	Spatio-Temporal Cellular Dynamics of the Arabidopsis Flagellin Receptor Reveal Activation Status-Dependent Endosomal Sorting	Plant Cell	24	4205-4219
CME inhibitor	Contento, Anthony L.; Bassham, Diane C.	2012	Structure and function of endosomes in Plant Cells	Journal of Cell Sience	125	3511-3518
CME inhibitor	Di Rubbo, Simone; Russinova, Eugenia	2012	Receptor-mediated endocytosis in plants	Endocytosis in Plants		151-164
CME inhibitor	Ebine, Kazuo; Miyakawa, Naoto; Fujimoto, Masaru; Uemura, Tomohiro; Nakano, Akihiko; Ueda, Takashi	2012	Endosomal trafficking pathway regulated by ARA6, a RAB5 GTPase unique to plants	Small GTPases	3	23-27
CME inhibitor	Herberth, S; Shahriari, M; Bruderek, M; Hessne, F	2012	Artificial ubiquitylation is sufficient for sorting of a plasma membrane ATPase to the vacuolar lumen of Arabidopsis cells	Planta	236	63-77
CME inhibitor	Irani, Niloufer G.; Di Rubbo, Simone; Mylle, Evelien; Van den Begin, Jos; Schneider-Pizoń, Joanna; Hniliková, Jaroslava; Šíša, Miroslav; Buyst, Dieter; Vilarrasa-Blasi, Josep; Szatmári, Anna-Mária; others,	2012	Fluorescent castasterone reveals BRI1 signaling from the plasma membrane	Nature Chemical Biology	8	583-589
CME inhibitor	Law, Angus Ho Yin; Shen, Jinbo; Jiang, Liwen	2012	SCAMP, VSR, and Plant Endocytosis	Endocytosis in Plants		217-231
CME inhibitor	Lee, Yew; Lee, Woo Sung; Kim, Soo-Hwan	2012	Hormonal regulation of stem cell maintenance in roots	Journal of Experimental Botany	64	1153-1165
CME inhibitor	Li, Ruili; Liu, Peng; Wan, Yinglang; Chen, Tong; Wang, Qinli; Mettbach, Ursula; Baluška, František; Šamaj, Jozef; Fang, Xiaohong; Lucas, William J.; others,	2012	A membrane microdomain-associated protein, Arabidopsis Flot1, is involved in a clathrin-independent endocytic pathway and is required for seedling development	Plant Cell	24	2105-2122
CME inhibitor	Li, Ruixi; Raikhel, Natasha V.; Hicks, Glenn R.	2012	Chemical Effectors of Plant Endocytosis and Endomembrane Trafficking	Endocytosis in Plants		37-61
CME inhibitor	Luu, Doan-Trung; Martiniere, Alexandre; Sorieul, Mathias; Runions, John; Maurel, Christophe	2012	Fluorescence recovery after photobleaching reveals high cycling dynamics of plasma membrane aquaporins in Arabidopsis roots under salt stress	Plant Journal	69	894-905
CME inhibitor	Luu, Doan-Trung; Maurel, Christophe	2012	Dynamic behavior and internalization of aquaporins at the surface of plant cells	Endocytosis in Plants		185-199
CME inhibitor	Martinière, Alexandre; Li, Xiaojuan; Runions, John; Lin, Jinxing; Maurel, Christophe; Luu, Doan-Trung	2012	Salt stress triggers enhanced cycling of Arabidopsis root plasma-membrane aquaporins	Plant Signaling & Behavior	7	529-532
CME inhibitor	Montesinos, Juan Carlos; Sturm, Silke; Langhans, Markus; Hillmer, Stefan; Marcote, María Jesús; Robinson, David G.; Aniento, Fernando	2012	Coupled transport of Arabidopsis p24 proteins at the ER-Golgi interface	Journal of Experimental Botany	63	4243-4261
CME inhibitor	Pagnussat, Luciana; Burbach, Christian; Baluška, František; de la Canal, Laura	2012	Rapid endocytosis is triggered upon imbibition in Arabidopsis seeds	Plant Signaling & Behavior	7	416-421
CME inhibitor	Park, Misoon; Juergens, Gerd	2012	Membrane traffic and fusion at post-Golgi compartments	Frontiers in Plant Science	2	111
CME inhibitor	Perez-Henriquez, Patricio; Raikhel, Natasha V.; Norambuena, Lorena	2012	Endocytic Trafficking towards the Vacuole Plays a Key Role in the Auxin Receptor SCFTIR-Independent Mechanism of Lateral Root Formation in A. thaliana	Molecular Plant	5	1195-1209
CME inhibitor	Šamajová, Olga; Takáč, Tomáš; von Wangenheim, Daniel; Stelzer, Ernst; Šamaj, Jozef	2012	Update on methods and techniques to study endocytosis in plants	Endocytosis in Plants		1936-01-01
CME inhibitor	Wolfenstetter, Susanne; Wirsching, Petra; Dotzauer, Dorina; Schneider, Sabine; Sauer, Norbert	2012	Routes to the Tonoplast: The Sorting of Tonoplast Transporters in Arabidopsis Mesophyll Protoplasts	Plant Cell	24	215-232
CME inhibitor	Agbeci, M; Grangeon, R; Nelson, RS; Zheng, H	2013	Contribution of host intracellular transport machineries to intercellular movement of turnip mosaic virus	PLoS Pathogens	9	e1003683
CME inhibitor	Carlos Montesinos, Juan; Langhans, Markus; Sturm, Silke; Hillmer, Stefan; Aniento, Fernando; Robinson, David G.; Jesus Marcote, Maria	2013	Putative p24 complexes in Arabidopsis contain members of the delta and beta subfamilies and cycle in the early secretory pathway	Journal of Experimental Botany	64	3147-3167
CME inhibitor	Čovanová, Milada; Sauer, Michael; Rychtář, Jan; Friml, Jiří; Petrášek, Jan; Zažímalová, Eva	2013	Overexpression of the AUXIN BINDING PROTEIN1 modulates PIN-dependent auxin transport in tobacco cells	PLoS ONE	8	e70050
CME inhibitor	Di Rubbo, Simone; Irani, Niloufer G.; Kim, Soo Youn; Xu, Zheng-Yi; Gadeyne, Astrid; Dejonghe, Wim; Vanhoutte, Isabelle; Persiau, Geert; Eeckhout, Dominique; Simon, Sibu; others,	2013	The clathrin adaptor complex AP-2 mediates endocytosis of brassinosteroid insensitive1 in Arabidopsis	Plant Cell	25	2986-2997
CME inhibitor	Fan, Lusheng; Hao, Huaiqing; Xue, Yiqun; Zhang, Liang; Song, Kai; Ding, Zhaojun; Botella, Miguel A.; Wang, Haiyang; Lin, Jinxing	2013	Dynamic analysis of Arabidopsis AP2 σ subunit reveals a key role in clathrin-mediated endocytosis and plant development	Development	140	3826-3837
CME inhibitor	Galvan-Ampudia, Carlos S.; Julkowska, Magdalena M.; Darwish, Essam; Gandullo, Jacinto; Korver, Ruud A.; Brunoud, Geraldine; Haring, Michel A.; Munnik, Teun; Vernoux, Teva; Testerink, Christa	2013	Halotropism is a response of plant roots to avoid a saline environment	Current Biology	23	2044-2050
CME inhibitor	Golani, Yael; Kaye, Yuval; Gilhar, Omri; Ercetin, Mustafa; Gillaspy, Glenda; Levine, Alex	2013	Inositol polyphosphate phosphatidylinositol 5-phosphatase9 (At5PTase9) controls plant salt tolerance by regulating endocytosis	Molecular Plant	6	1781-1794
CME inhibitor	Hachez, Charles; Besserer, Arnaud; Chevalier, Adrien S.; Chaumont, François	2013	Insights into plant plasma membrane aquaporin trafficking	Trends in Plant Science	18	344–352
CME inhibitor	Jiang, Jianjun; Zhang, Chi; Wang, Xuelu	2013	Ligand perception, activation, and early signaling of plant steroid receptor brassinosteroid insensitive 1	Journal of Integrative Plant Biology	55	1198-1211
CME inhibitor	Kim, Soo Youn; Xu, Zheng-Yi; Song, Kyungyoung; Kim, Dae Heon; Kang, Hyangju; Reichardt, Ilka; Sohn, Eun Ju; Friml, Jiří; Juergens, Gerd; Hwang, Inhwan	2013	Adaptor protein complex 2–mediated endocytosis is crucial for male reproductive organ development in Arabidopsis	Plant Cell	25	2970-2985
CME inhibitor	Levine, Alex; Kaye, Yuval; Golani, Yael	2013	Plants Tolerant To Abiotic Stress
CME inhibitor	Lin, Wei-Yi; Huang, Teng-Kuei; Chiou, Tzyy-Jen	2013	NITROGEN LIMITATION ADAPTATION, a target of microRNA827, mediates degradation of plasma membrane–localized phosphate transporters to maintain phosphate homeostasis in Arabidopsis	Plant Cell	25	4061-4074
CME inhibitor	Löfke, Christian; Luschnig, Christian; Kleine-Vehn, Jürgen	2013	Posttranslational modification and trafficking of PIN auxin efflux carriers	Mechanisms of Development	130	82-94
CME inhibitor	Luu, Doan-Trung; Maurel, Christophe	2013	Aquaporin Trafficking in Plant Cells: An Emerging Membrane-Protein Model	Traffic	14	629-635
CME inhibitor	Mishev, Kiril; Dejonghe, Wim; Russinova, Eugenia	2013	Small Molecules for Dissecting Endomembrane Trafficking: A Cross-Systems View	Chemistry & Biology	20	475-486
CME inhibitor	Moschou, Panagiotis N.; Smertenko, Andrei P.; Minina, Elena A.; Fukada, Kazutake; Savenkov, Eugene I.; Robert, Stephanie; Hussey, Patrick J.; Bozhkov, Peter V.	2013	The caspase-related protease separase (EXTRA SPINDLE POLES) regulates cell polarity and cytokinesis in Arabidopsis	Plant Cell	25	2171-2186
CME inhibitor	Shinohara, Naoki; Taylor, Catherine; Leyser, Ottoline	2013	Strigolactone can promote or inhibit shoot branching by triggering rapid depletion of the auxin efflux protein PIN1 from the plasma membrane	PLoS Biology	11	e1001474
CME inhibitor	Tromas, Alexandre; Paque, Sébastien; Stierlé, Vérène; Quettier, Anne-Laure; Muller, Philippe; Lechner, Esther; Genschik, Pascal; Perrot-Rechenmann, Catherine	2013	Auxin-Binding Protein 1 is a negative regulator of the SCFTIR1/AFB pathway	Nature Communications	4	2496
CME inhibitor	Wang, Chao; Yan, Xu; Chen, Qian; Jiang, Nan; Fu, Wei; Ma, Bojun; Liu, Jianzhong; Li, Chuanyou; Bednarek, Sebastian Y.; Pan, Jianwei	2013	Clathrin light chains regulate clathrin-mediated trafficking, auxin signaling, and development in Arabidopsis	Plant Cell	25	499-516
CME inhibitor	Wang, Jia-Gang; Li, Sha; Zhao, Xin-Ying; Zhou, Liang-Zi; Huang, Guo-Qiang; Feng, Chong; Zhang, Yan	2013	HAPLESS13, the Arabidopsis mu 1 Adaptin, Is Essential for Protein Sorting at the trans-Golgi Network/Early Endosome	Plant Physiology	162	1897-1910
CME inhibitor	Wang, Qinli; Zhao, Yuanyuan; Luo, Wangxi; Li, Ruili; He, Qihua; Fang, Xiaohong; De Michele, Roberto; Ast, Cindy; von Wirén, Nicolaus; Lin, Jinxing	2013	Single-particle analysis reveals shutoff control of the Arabidopsis ammonium transporter AMT1; 3 by clustering and internalization	Proceedings of the National Academy of Sciences of the United States of America	110	13204-13209
CME inhibitor	Yamaoka, Shohei; Shimono, Yuki; Shirakawa, Makoto; Fukao, Yoichiro; Kawase, Takashi; Hatsugai, Noriyuki; Tamura, Kentaro; Shimada, Tomoo; Hara-Nishimura, Ikuko	2013	Identification and dynamics of Arabidopsis adaptor protein-2 complex and its involvement in floral organ development	Plant Cell	25	2958-2969
CME inhibitor	Yamauchi, Noboru; Gosho, Tadashi; Asatuma, Satoru; Toyooka, Kiminori; Fujiwara, Toru; Matsuoka, Ken	2013	Polarized localization and borate-dependent degradation of the Arabidopsis borate transporter BOR1 in tobacco BY-2 cells	F1000Research	2	185
CME inhibitor	Zeng, Mu-Heng; Liu, Sheng-Hong; Yang, Miao-Xian; Zhang, Ya-Jun; Liang, Jia-Yong; Wan, Xiao-Rong; Liang, Hong	2013	Characterization of a gene encoding clathrin heavy chain in maize up-regulated by salicylic acid, abscisic acid and high boron supply	International Journal of Molecular Sciences	14	15179-15198
CME inhibitor	Aggarwal, Chhavi; Banas, Agnieszka Katarzyna; Kasprowicz-Maluski, Anna; Borghetti, Carolina; Labuz, Justyna; Dobrucki, Jerzy; Gabrys, Halina	2014	Blue-light-activated phototropin2 trafficking from the cytoplasm to Golgi/post-Golgi vesicles	Journal of Experimental Botany	65	3263-3276
CME inhibitor	Beck, Martina; Zhou, Ji; Faulkner, Christine; Robatzek, Silke	2014	High-throughput imaging of plant immune responses	Methods in Molecular Biology	1127	67-80
CME inhibitor	Carlos Montesinos, Juan; Pastor-Cantizano, Noelia; Robinson, David G.; Jesus Marcote, Maria; Aniento, Fernando	2014	Arabidopsis p24 delta 5 and p24 delta 9 facilitate Coat Protein I-dependent transport of the K/HDEL receptor ERD2 from the Golgi to the endoplasmic reticulum	Plant Journal	80	1014-1030
CME inhibitor	Carluccio, Anna Vittoria; Zicca, Stefania; Stavolone, Livia	2014	Hitching a Ride on Vesicles: Cauliflower Mosaic Virus Movement Protein Trafficking in the Endomembrane System	Plant Physiology	164	1261-1270
CME inhibitor	Fujimoto, Masaru; Tsutsumi, Nobuhiro	2014	Dynamin-related proteins in plant post-Golgi traffic	Frontiers in Plant Science	5	408
CME inhibitor	Ganguly, Anindya; Park, Minho; Kesawat, Mahipal Singh; Cho, Hyung-Taeg	2014	Functional analysis of the hydrophilic loop in intracellular trafficking of Arabidopsis PIN-FORMED proteins	Plant Cell	26	1570-1585
CME inhibitor	Hachez, Charles; Laloux, Timothée; Reinhardt, Hagen; Cavez, Damien; Degand, Hervé; Grefen, Christopher; De Rycke, Riet; Inzé, Dirk; Blatt, Michael R.; Russinova, Eugenia; others,	2014	Arabidopsis SNAREs SYP61 and SYP121 coordinate the trafficking of plasma membrane aquaporin PIP2; 7 to modulate the cell membrane water permeability	Plant Cell	26	3132-3147
CME inhibitor	Hao, Huaiqing; Fan, Lusheng; Chen, Tong; Li, Ruili; Li, Xiaojuan; He, Qihua; Botella, Miguel A.; Lin, Jinxing	2014	Clathrin and membrane microdomains cooperatively regulate RbohD dynamics and activity in Arabidopsis	Plant Cell	26	1729-1745
CME inhibitor	Ichikawa, Mie; Hirano, Tomoko; Enami, Kazuhiko; Fuselier, Taylor; Kato, Naohiro; Kwon, Chian; Voigt, Boris; Schulze-Lefert, Paul; Baluška, František; Sato, Masa H.	2014	Syntaxin of plant proteins SYP123 and SYP132 mediate root hair tip growth in Arabidopsis thaliana	Plant & Cell Physiology	55	790-800
CME inhibitor	Inada, Noriko; Ueda, Takashi	2014	Membrane Trafficking Pathways and their Roles in Plant-Microbe Interactions	Plant and Cell Physiology	55	672-686
CME inhibitor	Irani, Niloufer G.; Di Rubbo, Simone; Russinova, Eugenia	2014	In Vivo Imaging of Brassinosteroid Endocytosis in Arabidopsis	Methods in Molecular Biology	1209	107-117
CME inhibitor	Katsiarimpa, Anthi; Muñoz, Alfonso; Kalinowska, Kamila; Uemura, Tomohiro; Rojo, Enrique; Isono, Erika	2014	The ESCRT-III interacting deubiquitinating enzyme AMSH3 is essential for degradation of ubiquitinated membrane proteins in Arabidopsis thaliana	Plant & Cell Physiology	55	727-736
CME inhibitor	Kok, Jan Willem; Klappe, Karin; Hummel, Ina	2014	The role of the actin cytoskeleton and lipid rafts in the localization and function of the ABCC1 transporter	Advances in Biology	2014	105898
CME inhibitor	Leborgne-Castel, Nathalie; Bouhidel, Karim	2014	Plasma membrane protein trafficking in plant–microbe interactions: a plant cell point of view	Frontiers in Plant Science	5	735
CME inhibitor	Lee, Myoung Hui; Hwang, Inhwan	2014	Adaptor proteins in protein trafficking between endomembrane compartments in plants	Journal of Plant Biology	57	265-273
CME inhibitor	Leslie, Michelle E.; Heese, Antje	2014	A Re-elicitation Assay to Correlate flg22-Signaling Competency with Ligand-Induced Endocytic Degradation of the FLS2 Receptor	Methods in Molecular Biology	1209	149-162
CME inhibitor	Lindquist, Emelie; Alezzawi, Mohamed; Aronsson, Henrik	2014	Bioinformatic Indications That COPI- and Clathrin-Based Transport Systems Are Not Present in Chloroplasts: An Arabidopsis Model	PLoS ONE	9	e104423
Kinase inhibitor	Macho, AP; Schwessinger, B; Ntoukakis, V; Brutus, A; Segonzac, C; Roy, S; Kadota, Y; Oh, MH; Sklenar, J; Derbyshire, P; Lozano-Durán, R; Malinovsky, FG; Monaghan, J; Menke, FL; Huber, SC; He, SY; Zipfel, C	2014	A Bacterial Tyrosine Phosphatase Inhibits Plant Pattern Recognition Receptor Activation	Science	343	1509-1512
CME inhibitor	Majovsky, Petra; Naumann, Christin; Lee, Chil-Woo; Lassowskat, Ines; Trujillo, Marco; Dissmeyer, Nico; Hoehenwarter, Wolfgang	2014	Targeted Proteomics Analysis of Protein Degradation in Plant Signaling on an LTQ-Orbitrap Mass Spectrometer	Journal of Proteome Research	13	4246-4258
CME inhibitor	Montesinos, Juan Carlos; Pastor-Cantizano, Noelia; Robinson, David G.; Marcote, María Jesús; Aniento, Fernando	2014	Arabidopsis p24δ5 and p24δ9 facilitate Coat Protein I-dependent transport of the K/HDEL receptor ERD2 from the Golgi to the endoplasmic reticulum	Plant Journal	80	1014-1030
CME inhibitor	Robatzek, Silke	2014	Endocytosis: At the crossroads of pattern recognition immune receptors and pathogen effectors	Plant Cell Monographs	22	273-297
CME inhibitor	Rodriguez-Furlán, Cecilia; Hicks, Glenn R.; Norambuena, Lorena	2014	Chemical Genomics: Characterizing Target Pathways for Bioactive Compounds Using the Endomembrane Trafficking Network	Methods in Molecular Biology	1174	317-328
CME inhibitor	Roy, Rahul; Floyd, Brice E.; Bassham, Diane C.	2014	Autophagy and Endocytosis	Cell Biology		2026-01-01
CME inhibitor	Smith, John M.; Leslie, Michelle E.; Robinson, Samuel J.; Korasick, David A.; Zhang, Tong; Backues, Steven K.; Cornish, Peter V.; Koo, Abraham J.; Bednarek, Sebastian Y.; Heese, Antje	2014	Loss of Arabidopsis thaliana Dynamin-Related Protein 2B Reveals Separation of Innate Immune Signaling Pathways	PLoS Pathogens	10	e1004578
Kinase inhibitor and CME inhiitor	Smith, John M.; Salamango, Daniel J.; Leslie, Michelle E.; Collins, Carina A.; Heese, Antje	2014	Sensitivity to Flg22 Is Modulated by Ligand-Induced Degradation and de Novo Synthesis of the Endogenous Flagellin-Receptor FLAGELLIN-SENSING2	Plant Physiology	164	440-454
CME inhibitor	Uchiyama, Asako; Shimada-Beltran, Harumi; Levy, Amit; Zheng, Judy Y.; Javia, Parth A.; Lazarowitz, Sondra G.	2014	The Arabidopsis synaptotagmin SYTA regulates the cell-to-cell movement of diverse plant viruses	Frontiers in Plant Science	5	584
CME inhibitor	Urbina, Daniela; Pérez-Henríquez, Patricio; Norambuena, Lorena	2014	The use of multidrug approach to uncover new players of the endomembrane system trafficking machinery	Methods in Molecular Biology	1056	131-143
CME inhibitor	Zelazny, Enric; Vert, Grégory	2014	Plant nutrition: root transporters on the move	Plant Physiology	166	500-508
CME inhibitor	Baral, Anirban; Irani, Niloufer G.; Fujimoto, Masaru; Nakano, Akihiko; Mayor, Satyajit; Mathew, M. K.	2015	Salt-Induced Remodeling of Spatially Restricted Clathrin-Independent Endocytic Pathways in Arabidopsis Root	Plant Cell	27	1297-1315
CME inhibitor	Baral, Anirban; Shruthi, K. S.; Mathew, M. K.	2015	Vesicular trafficking and salinity responses in plants	IUBMB Life	67	677-686
CME inhibitor	Ben Khaled, Sara; Postma, Jelle; Robatzek, Silke	2015	A moving view: subcellular trafficking processes in pattern recognition receptor-triggered plant immunity	Annual Review of Phytopathology	53	379-402
CME inhibitor	Brumbarova, Tzvetina; Bauer, Petra; Ivanov, Rumen	2015	Molecular mechanisms governing Arabidopsis iron uptake	Trends in Plant Science	20	124-133
CME inhibitor	Chevalier, Adrien S.; Chaumont, François	2015	Trafficking of Plant Plasma Membrane Aquaporins: Multiple Regulation Levels and Complex Sorting Signals	Plant & Cell Physiology	56	819-829
CME inhibitor	Doyle, Siamsa M.; Haeger, Ash; Vain, Thomas; Rigal, Adeline; Viotti, Corrado; Langowska, Ma lgorzata; Ma, Qian; Friml, Jiří; Raikhel, Natasha V.; Hicks, Glenn R.; others,	2015	An early secretory pathway mediated by GNOM-LIKE 1 and GNOM is essential for basal polarity establishment in Arabidopsis thaliana	Proceedings of the National Academy of Sciences of the United States of America	112	E806-E815
CME inhibitor	Doyle, Siamsa M.; Vain, Thomas; Robert, Stephanie	2015	Small molecules unravel complex interplay between auxin biology and endomembrane trafficking	Journal of Experimental Botany	66	4971-4982
CME inhibitor	Fan, Lusheng; Li, Ruili; Pan, Jianwei; Ding, Zhaojun; Lin, Jinxing	2015	Endocytosis and its regulation in plants	Trends in Plant Science	20	388-397
CME inhibitor	Feng, Mingxiao; Kim, Jae-Yean	2015	Revisiting Apoplastic Auxin Signaling Mediated by AUXIN BINDING PROTEIN 1	Molecules and Cells	38	829
CME inhibitor	Frescatada-Rosa, Márcia; Robatzek, Silke; Kuhn, Hannah	2015	Should I stay or should I go? Traffic control for plant pattern recognition receptors	Current Opinion in Plant Biology	28	23-29
CME inhibitor	Heinlein, Manfred	2015	Plant virus replication and movement	Virology	479	657-671
CME inhibitor	Hu, Yanfeng; Na, Xiaofan; Li, Jiaolong; Yang, Lijing; You, Jia; Liang, Xiaolei; Wang, Jianfeng; Peng, Liang; Bi, Yurong	2015	Narciclasine, a potential allelochemical, affects subcellular trafficking of auxin transporter proteins and actin cytoskeleton dynamics in Arabidopsis roots	Planta	242	1349-1360
CME inhibitor	Jelinkova, Adriana; Mueller, Karel; Filova-Parezova, Marketa; Petrasek, Jan	2015	NtGNL1a ARF-GEF acts in endocytosis in tobacco cells	BMC Plant Biology	15	272
CME inhibitor	Kumar, M. Nagaraj; Hsieh, Yi-Fang; Verslues, Paul E.	2015	At14a-Like1 participates in membrane-associated mechanisms promoting growth during drought in Arabidopsis thaliana	Proceedings of the National Academy of Sciences of the United States of America	112	10545-10550
CME inhibitor	Martins, Sara; Dohmann, Esther M. N.; Cayrel, Anne; Johnson, Alexander; Fischer, Wolfgang; Pojer, Florence; Satiat-Jeunemaître, Béatrice; Jaillais, Yvon; Chory, Joanne; Geldner, Niko; others,	2015	Internalization and vacuolar targeting of the brassinosteroid hormone receptor BRI1 are regulated by ubiquitination	Nature Communications	6	6151
CME inhibitor	Rakusová, Hana; Fendrych, Matyáš; Friml, Jiří	2015	Intracellular trafficking and PIN-mediated cell polarity during tropic responses in plants	Current Opinion in Plant Biology	23	116-123
CME inhibitor	Robert, Hélène S.; Grunewald, Wim; Sauer, Michael; Cannoot, Bernard; Soriano, Mercedes; Swarup, Ranjan; Weijers, Dolf; Bennett, Malcolm; Boutilier, Kim; Friml, Jiří	2015	Plant embryogenesis requires AUX/LAX-mediated auxin influx	Development	142	702-711
CME inhibitor	Rodriguez-Furlán, Cecilia; Pérez-Henríquez, Patricio; Norambuena, Lorena	2015	Bioactive Molecules: Translating Chemical and Biological Information from Yeast through Arabidopsis to Crops	Biochemistry and Analytical Biochemistry	4	186
CME inhibitor	Sekereš, Juraj; Pleskot, Roman; Pejchar, Přemysl; Žárskỳ, Viktor; Potockỳ, Martin	2015	The song of lipids and proteins: dynamic lipid–protein interfaces in the regulation of plant cell polarity at different scales	Journal of Experimental Botany	66	1587-1598
CME inhibitor	Wang, Chao; Xu, Xiaoshu; Hong, Zonglie; Feng, Yong; Zhang, Zhongming	2015	Involvement of ROP6 and clathrin in nodulation factor signaling	Plant Signaling & Behavior	10	e1033127
CME inhibitor	Wang, Chao; Zhu, Maosheng; Duan, Liujiang; Yu, Haixiang; Chang, Xiaojun; Li, Li; Kang, Heng; Feng, Yong; Zhu, Hui; Hong, Zonglie; Zhang, Zhongming	2015	Lotus japonicus clathrin heavy chain1 is associated with Rho-like GTPase ROP6 and involved in nodule formation	Plant Physiology	167	1497-1510
CME inhibitor	Wang, Li; Li, Hong; Lv, Xueqin; Chen, Tong; Li, Ruili; Xue, Yiqun; Jiang, Jianjun; Jin, Biao; Baluška, František; Šamaj, Jozef; others,	2015	Spatiotemporal Dynamics of the BRI1 Receptor and its Regulation by Membrane Microdomains in Living Arabidopsis Cells	Molecular Plant	8	1334-1349
CME inhibitor	Wudick, Michael M.; Li, Xiaojuan; Valentini, Valeria; Geldner, Niko; Chory, Joanne; Lin, Jinxing; Maurel, Christophe; Luu, Doan-Trung	2015	Subcellular Redistribution of Root Aquaporins Induced by Hydrogen Peroxide	Molecular Plant	8	1103-1114
CME inhibitor	Zhang, Yi; Persson, Staffan; Hirst, Jennifer; Robinson, Margaret S.; van Damme, Daniel; Sanchez-Rodriguez, Clara	2015	Change your Tplate, change your fate: plant CME and beyond	Trends in Plant Science	20	41-48
CME inhibitor	Zwiewka, Marta; Nodzynski, Tomasz; Robert, Stephanie; Vanneste, Steffen; Friml, Jiri	2015	Osmotic Stress Modulates the Balance between Exocytosis and Clathrin-Mediated Endocytosis in Arabidopsis thaliana	Molecular Plant	8	1175-1187
CME inhibitor	Klíma, Petr; Laňková, Martina; Zažímalová, Eva	2016	Inhibitors of plant hormone transport	Protoplasma	in press
CME inhibitor	Yamada, Kohji; Yamashita-Yamada, Misuzu; Hirase, Taishi; Fujiwara, Tadashi; Tsuda, Kenichi; Hiruma, Kei; Saijo, Yusuke	2016	Danger peptide receptor signaling in plants ensures basal immunity upon pathogen-induced depletion of BAK1	EMBO Journal	35	46-61
